# Supplementary material for: Driving the blue fleet: Temporal variability and drivers behind bluebottle (Physalia physalis) beachings off Sydney, Australia
Source: PLoS One. 2022 Mar 17;17(3):e0265593. doi: 10.1371/journal.pone.0265593 (PMC8929625; doi:10.1371/journal.pone.0265593)
Supplement: S1 Data — (XLSX) [file pone.0265593.s002.xlsx]

## Sheet: Read Me
NaN indicates that we do not have the data entry for that date/beach or there was no data entry on that particular date/beach
Lifeguard data is by beach. The column "Bluebottles" contains either: many, some, likely, none or NaN
Sting Reports and Beach Attendance contains the number of sting reports/attendance
Sting Reports and Beach Attendance files had "Maroubra" and "South Marboura" seperately. I've added a column for the sum of these called "Maroubra Total"
Beach Attendance dataset has been modified: any 0 before 1st Sep 2018 has been changed to NaN

## Sheet: Lifeguard Maroubra
Date	Water_temp	Summary	Description	Wave_height	Beach status	Rips	Bluebottles	Photo	Last updated
2016-01-01	NaN	NaN	NaN	NaN	NaN	NaN	NaN	NaN	NaN
2016-01-02	NaN	NaN	NaN	NaN	NaN	NaN	NaN	NaN	NaN
2016-01-03	NaN	NaN	NaN	NaN	NaN	NaN	NaN	NaN	NaN
2016-01-04	NaN	NaN	NaN	NaN	NaN	NaN	NaN	NaN	NaN
2016-01-05	NaN	NaN	NaN	NaN	NaN	NaN	NaN	NaN	NaN
2016-01-06	NaN	NaN	NaN	NaN	NaN	NaN	NaN	NaN	NaN
2016-01-07	NaN	NaN	NaN	NaN	NaN	NaN	NaN	NaN	NaN
2016-01-08	NaN	NaN	NaN	NaN	NaN	NaN	NaN	NaN	NaN
2016-01-09	NaN	NaN	NaN	NaN	NaN	NaN	NaN	NaN	NaN
2016-01-10	NaN	NaN	NaN	NaN	NaN	NaN	NaN	NaN	NaN
2016-01-11	NaN	NaN	NaN	NaN	NaN	NaN	NaN	NaN	NaN
2016-01-12	NaN	NaN	NaN	NaN	NaN	NaN	NaN	NaN	NaN
2016-01-13	NaN	NaN	NaN	NaN	NaN	NaN	NaN	NaN	NaN
2016-01-14	NaN	NaN	NaN	NaN	NaN	NaN	NaN	NaN	NaN
2016-01-15	NaN	NaN	NaN	NaN	NaN	NaN	NaN	NaN	NaN
2016-01-16	NaN	NaN	NaN	NaN	NaN	NaN	NaN	NaN	NaN
2016-01-17	NaN	NaN	NaN	NaN	NaN	NaN	NaN	NaN	NaN
2016-01-18	NaN	NaN	NaN	NaN	NaN	NaN	NaN	NaN	NaN
2016-01-19	NaN	NaN	NaN	NaN	NaN	NaN	NaN	NaN	NaN
2016-01-20	NaN	NaN	NaN	NaN	NaN	NaN	NaN	NaN	NaN
2016-01-21	NaN	NaN	NaN	NaN	NaN	NaN	NaN	NaN	NaN
2016-01-22	NaN	NaN	NaN	NaN	NaN	NaN	NaN	NaN	NaN
2016-01-23	NaN	NaN	NaN	NaN	NaN	NaN	NaN	NaN	NaN
2016-01-24	NaN	NaN	NaN	NaN	NaN	NaN	NaN	NaN	NaN
2016-01-25	NaN	NaN	NaN	NaN	NaN	NaN	NaN	NaN	NaN
2016-01-26	NaN	NaN	NaN	NaN	NaN	NaN	NaN	NaN	NaN
2016-01-27	NaN	NaN	NaN	NaN	NaN	NaN	NaN	NaN	NaN
2016-01-28	NaN	NaN	NaN	NaN	NaN	NaN	NaN	NaN	NaN
2016-01-29	NaN	NaN	NaN	NaN	NaN	NaN	NaN	NaN	NaN
2016-01-30	NaN	NaN	NaN	NaN	NaN	NaN	NaN	NaN	NaN
2016-01-31	NaN	NaN	NaN	NaN	NaN	NaN	NaN	NaN	NaN
2016-02-01	NaN	NaN	NaN	NaN	NaN	NaN	NaN	NaN	NaN
2016-02-02	NaN	NaN	NaN	NaN	NaN	NaN	NaN	NaN	NaN
2016-02-03	NaN	NaN	NaN	NaN	NaN	NaN	NaN	NaN	NaN
2016-02-04	NaN	NaN	NaN	NaN	NaN	NaN	NaN	NaN	NaN
2016-02-05	NaN	NaN	NaN	NaN	NaN	NaN	NaN	NaN	NaN
2016-02-06	NaN	NaN	NaN	NaN	NaN	NaN	NaN	NaN	NaN
2016-02-07	NaN	NaN	NaN	NaN	NaN	NaN	NaN	NaN	NaN
2016-02-08	NaN	NaN	NaN	NaN	NaN	NaN	NaN	NaN	NaN
2016-02-09	NaN	NaN	NaN	NaN	NaN	NaN	NaN	NaN	NaN
2016-02-10	NaN	NaN	NaN	NaN	NaN	NaN	NaN	NaN	NaN
2016-02-11	NaN	NaN	NaN	NaN	NaN	NaN	NaN	NaN	NaN
2016-02-12	NaN	NaN	NaN	NaN	NaN	NaN	NaN	NaN	NaN
2016-02-13	NaN	NaN	NaN	NaN	NaN	NaN	NaN	NaN	NaN
2016-02-14	NaN	NaN	NaN	NaN	NaN	NaN	NaN	NaN	NaN
2016-02-15	NaN	NaN	NaN	NaN	NaN	NaN	NaN	NaN	NaN
2016-02-16	NaN	NaN	NaN	NaN	NaN	NaN	NaN	NaN	NaN
2016-02-17	NaN	NaN	NaN	NaN	NaN	NaN	NaN	NaN	NaN
2016-02-18	NaN	NaN	NaN	NaN	NaN	NaN	NaN	NaN	NaN
2016-02-19	NaN	NaN	NaN	NaN	NaN	NaN	NaN	NaN	NaN
2016-02-20	NaN	NaN	NaN	NaN	NaN	NaN	NaN	NaN	NaN
2016-02-21	NaN	NaN	NaN	NaN	NaN	NaN	NaN	NaN	NaN
2016-02-22	NaN	NaN	NaN	NaN	NaN	NaN	NaN	NaN	NaN
2016-02-23	NaN	NaN	NaN	NaN	NaN	NaN	NaN	NaN	NaN
2016-02-24	NaN	NaN	NaN	NaN	NaN	NaN	NaN	NaN	NaN
2016-02-25	NaN	NaN	NaN	NaN	NaN	NaN	NaN	NaN	NaN
2016-02-26	NaN	NaN	NaN	NaN	NaN	NaN	NaN	NaN	NaN
2016-02-27	NaN	NaN	NaN	NaN	NaN	NaN	NaN	NaN	NaN
2016-02-28	NaN	NaN	NaN	NaN	NaN	NaN	NaN	NaN	NaN
2016-02-29	NaN	NaN	NaN	NaN	NaN	NaN	NaN	NaN	NaN
2016-03-01	NaN	NaN	NaN	NaN	NaN	NaN	NaN	NaN	NaN
2016-03-02	21	beautiful_day	A beautiful morning at Maroubra with light NE winds and small to moderate S swell of up to 1m + at the northern end of the beach. The flags are up this morning south of the pavilion. Low tide is 0.7m at 9:17am and high tide is 1.5m at 3:00pm.	one_m_small	open	be_cautious	none	51034	42431
2016-03-03	22	cloudy	Partly cloudy 29 degrees.Swell has increased overnight to 1.2m from the n/e.Always swim between the flags	one_point_five_m_moderate	open	dangerous	none	51092	42432
2016-03-04	19	beautiful_day	NE wind chopping up a small swell. Temp of 30 expected today. Small flagged area centre of beach	point_five_m_slight	open	dangerous	none	51137	42433
2016-03-05	21	beautiful_day	Sunny and hot day expected with tops of 30 degrees. Low tide 12:42pm (0.5m), high tide 6:42pm (1.3m)	one_m_small	open	dangerous	none	51201	42434
2016-03-06	21	dangerous_conditions	Hot day expected with tops of 33. East swell slowly building throughout the day. Hugh tide - 6:52am (1.7) & low tide - 1:30pm (0.4)	one_point_five_m_moderate	open	dangerous	none	51225	42435
2016-03-07	21	beautiful_day	Expecting a warm day with tops of 28 degrees. Hazy conditions first thing with a moderate swell 2ft.	one_m_small	open	dangerous	none	51245	42436
2016-03-08	21	beautiful_day	Beautiful day expected mostly sunny, winds becoming east to north east 15-25km.	one_point_five_m_moderate	open	minimal	none	51308	42437
2016-03-09	21	beautiful_day	After the pulse yesterday we are still seeing some 3ft sets rolling through. SE swell and NE winds. High tide 9:15am Low tide 3:40pm	one_point_five_m_moderate	open	dangerous	none	51368	42438
2016-03-10	20	cloudy	Early Misty morning, warm and humid. A light bumpy on the water this morning with light variable winds. 2-3ft swell from the SSE. High tide at 10am and low tide at 4:25pm	one_point_five_m_moderate	open	dangerous	none	51529	42439
2016-03-11	21	cloudy	An overcast morning with a moderate SE swell along the beach. There are dangerous swimming conditions towards the central and northern parts of the beach. A flagged area is up this morning south of the pavilion on a good swimming bank.	one_point_five_m_moderate	open	dangerous	none	51618	42440
2016-03-12	20	beautiful_day	Partly cloudy, patchy fog this morning, a top of 29 degrees expected. Winds becoming east to nor east 20-30km.	one_point_five_m_moderate	open	dangerous	none	51672	42441
2016-03-13	20	cloudy	Partly cloudy 29 degrees.Swell is 2/3ft s/e and winds from the n/e.Always swim between the flags	one_m_small	open	be_cautious	none	51692	42442
2016-03-14	19	cloudy	Foggy morning, partly cloudy , SE winds, low tide 7:30am, high 1:20pm. Temp of 28	one_m_small	open	dangerous	none	51715	42443
2016-03-15	20	cloudy	Cloudy with a few showers, southwest winds, 2-4 ft ene swell, low tide 8:42am 0.5m & high tide 2:44pm 1.3m.	one_point_five_m_moderate	open	be_cautious	none	51830	42444
2016-03-16	20	windy_and_choppy	Strong south east wind with a moderate swell, expecting a cloudy day with a top of 24 degrees.	one_point_five_m_moderate	open	dangerous	none	51948	42445
2016-03-17	21	beautiful_day	Large waves Flagged area south of pavilion Low tide 11:09am (0.5) high tide 5:16pm (1.2)	plus_two_m_very_large	open	dangerous	none	52017	42446
2016-03-18	22	cloudy	30oC, possible afternoon showers. Winds N shifting SW. Low tide 1205pm	one_point_five_m_moderate	open	dangerous	none	52096	42447
2016-03-19	NaN	NaN	NaN	NaN	NaN	NaN	NaN	NaN	NaN
2016-03-20	20	windy_and_choppy	Partly cloudy cloudy day with chance of showers, southeast winds, 5-7 ft South East swell, high tide 7:15am 1.6m & low tide 1:47pm 0.4m. Swimmers make sure you stay close to shore & swim between the flags.	below_point_five_m_flat	open	dangerous	none	52201	42449
2016-03-21	20	beach_closed	Beach closed due to large surf and extremely dangerous surf conditions.	two_m_large	closed	dangerous	none	52237	42450
2016-03-22	22	cold_and_rainy	An overcast and showery morning at Maroubra with a clean 1-1.5m S swell creating 3ft waves along the beach. The beach has been reopened today with the flags erected south of the pavilion. High tide is this morning at 8:37am and low tide this afternoon at 2:57pm. We are expecting a forecast top temp of 21 degrees with moderate SW winds.	one_point_five_m_moderate	open	dangerous	none	52281	42451
2016-03-23	20	cloudy	Cloud clearing, becoming sunny, Southwest winds, 4-5 ft southeast swell, high tide 9:13am 1.6m & low tide 3:27pm.	two_m_large	open	be_cautious	none	52327	42452
2016-03-24	21	beautiful_day	2 metre plus E/SE swell with light winds. High tide 9.50 am.	two_m_large	open	dangerous	none	52392	42453
2016-03-25	21	dangerous_conditions	Beach closed for the morning due to large 2 metre E swell. Lifeguards will monitor conditions throughout the day	two_m_large	closed	dangerous	none	52417	42454
2016-03-26	21	dangerous_conditions	Beach closed due to dangerous conditions and large easterly swell. Lifeguards will monitor conditions throughout the day.	two_m_large	closed	dangerous	none	52433	42455
2016-03-27	21	dangerous_conditions	Very dangerous conditions all along the beach today due to large swell and numerous strong rips along the beach. Small flagged area for swimming at the southern end of the beach	one_point_five_m_moderate	open	dangerous	none	52446	42456
2016-03-28	NaN	NaN	NaN	NaN	NaN	NaN	NaN	NaN	NaN
2016-03-29	20	cold_and_rainy	3-4ft SE swell with southerly winds.	one_point_five_m_moderate	open	dangerous	none	52510	42458
2016-03-30	23	beautiful_day	A slightly overcast morning at Maroubra with light SW winds. There is still a mystery moderate SE swell along the beach with wave heights of 1-1.5m, larger at the northern end. The beach is open with a small flagged are south of the pavilion.	one_point_five_m_moderate	open	dangerous	none	52564	42459
2016-03-31	24	beautiful_day	Nice sunny day with a moderate south swell and south west winds .. There are some strong rips and currents along the beach so please make sure to swim in between the flags which are located south of the beach	one_point_five_m_moderate	open	dangerous	none	52635	42460
2016-04-01	21	beautiful_day	S/SE swell up to 1.5 metres. Mostly sunny day with NE winds.	one_point_five_m_moderate	open	dangerous	none	52701	42461
2016-04-02	23	beautiful_day	Nice crisp morning with a sunny day forecast. Still a solid groundswell in the 3-4ft range. Swim between the flags	one_point_five_m_moderate	open	dangerous	none	52745	42462
2016-04-03	21	windy_and_choppy	Overcast morning with light drizzle, Showers expected. 2-3ft of bumpy uneven swell from the south, Moderate winds up from the SSW. Low tide at 11am and high at 5pm. Gaelic football tournament on in the centre of the beach and Maroubra Body Board riders competition on in the middle rip bowl.	one_point_five_m_moderate	open	dangerous	none	52775	42463
2016-04-04	22	cloudy	Overcast day expected with few showers. Small 1 metre S swell and light NE winds. Low tide - 11:52am (0.4) & high tide - 6:02pm (1.5)	one_m_small	open	dangerous	likely	52837	42464
2016-04-05	23	beautiful_day	A fine morning at Maroubra with a 1m swell right along the beach. The flags are up this morning south of the pavilion. Dangerous rips in the middle of the beach and also in the northern corner so please swim only between the flags.	one_m_small	open	dangerous	none	52903	42465
2016-04-06	22	beautiful_day	Small NE swell. Moderate NE winds forecast.	below_point_five_m_flat	open	dangerous	none	53090	42466
2016-04-07	22	windy_and_choppy	South swell up to 1 metre with strong southerly winds.	one_m_small	open	dangerous	none	53189	42467
2016-04-08	22	cloudy	Overcast day expected with a small 0.5m SE swell light offshore breeze in the morning.	point_five_m_slight	open	dangerous	none	53314	42468
2016-04-09	23	beautiful_day	Sunny day with patchy cloud through out the day.	one_point_five_m_moderate	open	dangerous	none	53335	42469
2016-04-10	21	beautiful_day	Nice day expected with tops of 26 degrees. Small 1 metre south swell and light offshore winds.	one_m_small	open	dangerous	likely	53355	42470
2016-04-11	22	beautiful_day	Beautiful day expected...	below_point_five_m_flat	open	minimal	none	53385	42471
2016-04-12	21	windy_and_choppy	Early showers are forecast to clear to a fine afternoon. Swell has picked up from the south. Next tide is a high at 12.29pm. Swim between the flags	one_point_five_m_moderate	open	be_cautious	none	53436	42472
2016-04-13	NaN	NaN	NaN	NaN	NaN	NaN	NaN	NaN	NaN
2016-04-14	22	cloudy	Showers with top tempreture of 24 degrees.Small clean waves with s/e winds	one_m_small	open	be_cautious	none	53556	42474
2016-04-15	21	beautiful_day	Nice conditions this morning with a 1.5 metre East swell. Flags located south of the office. Very important for all swimmers to be between the flags.	one_point_five_m_moderate	open	be_cautious	none	53596	42475
2016-04-16	20	beautiful_day	Mostly sunny day, 3 ft East swell, low tide 10:38am 0.6m & high tide 4:55pm 1.4m.	one_m_small	open	minimal	none	53650	42476
2016-04-17	20	windy_and_choppy	Cold and windy with rain expected today	one_point_five_m_moderate	open	be_cautious	none	53669	42477
2016-04-18	22	beautiful_day	Expecting a cloudy day with rain, top of 22 degrees. Moderate surf conditions.	one_point_five_m_moderate	open	dangerous	none	53691	42478
2016-04-19	21	cloudy	An Overcast morning with brief showers at Maroubra beach. We have a 1.5 m ESE swell along the beach with larger waves at the northern end of the beach. A flagged area is up just north of the pavilion this morning for those people keen for a swim. Enjoy.	one_point_five_m_moderate	open	dangerous	none	53736	42479
2016-04-20	20	beautiful_day	Nice morning with a great day expected	one_m_small	open	be_cautious	none	53764	42480
2016-04-21	21	beautiful_day	Mostly sunny with light northwest winds, 1-2 ft southeast swell, high tide 7:43am 1.5m & low tide 1:46pm 0.5m.	point_five_m_slight	open	minimal	none	53813	42481
2016-04-22	20	strong_rips	Small 1 m East swell high tide 8.19 am , low tide 2.16pm	one_m_small	open	dangerous	likely	53904	42482
2016-04-23	21	windy_and_choppy	Overcast day with strong southerly winds and a moderate 1.5m South swell in the mix. Small flagged area at the southern end of the beach.	one_point_five_m_moderate	open	dangerous	likely	53955	42483
2016-04-24	21	windy_and_choppy	A clear but windy morning at Maroubra with strong SE winds of around 30 knots creating choppy and rough conditions. The flags are still up south of the pavilion but there is a strong lateral current running south to north along the beach. Hazardous conditions for coastal activities such as rock fishing and boating.	one_point_five_m_moderate	open	dangerous	likely	53969	42484
2016-04-25	20	beautiful_day	BEACH CLOSED due to dangerous conditions.	one_point_five_m_moderate	closed	dangerous	none	53995	42485
2016-04-26	21	rough_conditions	Sunny morning with smooth conditions and a large 2m swell from the east. Small flagged area located south of the pavilion. All swimmers are to be between the flags and swim with caution	two_m_large	open	be_cautious	none	54019	42486
2016-04-27	NaN	NaN	NaN	NaN	NaN	NaN	NaN	NaN	NaN
2016-04-28	20	cloudy	A cloudy morning at Maroubra Beach with light winds from the SW at the moment. A drop in swell overnight with wave heights of 1m along the beach. The flags are up this morning south of the pavilion.	one_m_small	open	dangerous	none	54103	42488
2016-04-29	21	beautiful_day	NE swell up to a metre with light winds predicted. Low tide 7.30am 0.5m; high tide 1.30 pm 1.2 m.	one_m_small	open	dangerous	none	54235	42489
2016-04-30	21	cloudy	NE swell up to 1 metre with light winds predicted. Low tide 8.29 am 0.56m; high tide 2.37 pm 1.3m.	one_m_small	open	dangerous	none	54290	42490
2016-05-01	21	cold_and_rainy	Less than half a metre of NE swell with light winds. Low tide 9.29 am 0.5m; high tide 3.43 pm 1.3m.	below_point_five_m_flat	open	dangerous	none	54316	42491
2016-05-02	21	beautiful_day	Small swell today,water temperature 21 degrees.always swim between the flags	point_five_m_slight	open	be_cautious	none	54339	42492
2016-05-03	NaN	NaN	NaN	NaN	NaN	NaN	NaN	NaN	NaN
2016-05-04	21	beautiful_day	Beautiful sunny day small 1ft SE swell light NW winds.12pm high 6:20pm low	one_m_small	open	dangerous	likely	54454	42494
2016-05-05	20	beautiful_day	Swell increase up to a metre from the SE. Light offshore winds.	one_m_small	open	dangerous	none	54505	42495
2016-05-06	20	beautiful_day	A cool morning with light SW winds. A small 1m swell along the beach. A flagged swimming area is up south of the pavilion.	one_m_small	open	dangerous	none	54543	42496
2016-05-07	20	beautiful_day	Another beautiful clear morning at Maroubra beach with light offshore winds and clear skies. A small pulse in the swell overnight is creating some fun 2ft waves along the beach. The flagged area is up south of the pavilion today for those people looking on coming down for a swim.	below_point_five_m_flat	open	dangerous	none	54574	42497
2016-05-08	20	cloudy	Cloudy with showers and top temperature of 23 degrees.Swell is 2ft from e/Ne water temperature 20 degrees.Always swim between the flags	one_point_five_m_moderate	open	dangerous	none	54595	42498
2016-05-09	21	cold_and_rainy	Cold conditions top of 22 degrees. Increase swell overnight.	one_point_five_m_moderate	open	dangerous	none	54617	42499
2016-05-10	21	beautiful_day	Sunny day with a top of 23 degrees expected.	one_m_small	open	dangerous	none	54673	42500
2016-05-11	20	beautiful_day	Small surf	point_five_m_slight	open	minimal	none	54726	42501
2016-05-12	NaN	NaN	NaN	NaN	NaN	NaN	NaN	NaN	NaN
2016-05-13	20	beautiful_day	Sunny day with west winds predicted.	one_m_small	open	dangerous	none	54785	42503
2016-05-14	20	beautiful_day	Sunny and Small conditions, light offshore winds.	below_point_five_m_flat	open	dangerous	none	54819	42504
2016-05-15	19	beautiful_day	Near flat surf conditions today.Top temperature 25 degrees with n/w winds	below_point_five_m_flat	open	be_cautious	none	54844	42505
2016-05-16	19	beautiful_day	A calm and partly cloudy morning at Maroubra with flat surf conditions. Cloud is expected to increase throughout the day. A flagged area is up south of the pavilion.	below_point_five_m_flat	open	be_cautious	none	54866	42506
2016-05-17	20	beautiful_day	A calm and clear morning at Maroubra with less than 0.5m of swell along the beach. We are heading for a top temp of 25 degrees along the coast with light winds from the SW. The flags are up just south of the pavilion.	below_point_five_m_flat	open	be_cautious	none	54913	42507
2016-05-18	18	cloudy	Calm ocean, clean offshore, low tide 11:58am, high tide 6:27pm. Air temp 22	below_point_five_m_flat	open	be_cautious	none	54948	42508
2016-05-19	19	beautiful_day	Sunny calm day with small swell. Expecting smooth conditions all day	below_point_five_m_flat	open	minimal	none	54990	42509
2016-05-20	21	beautiful_day	Flat surf with sw winds	below_point_five_m_flat	open	minimal	none	86090	42510
2016-05-21	21	cloudy	Surf has pick from the south South end boardriders contest on today middle of the beach	one_point_five_m_moderate	open	minimal	none	86257	42511
2016-05-22	20	beautiful_day	Winds west to northwest today Surf closing out	one_point_five_m_moderate	open	be_cautious	none	86270	42512
2016-05-23	19	beautiful_day	Sunny morning with a moderate South swell. Moderate seabreeze forecast for the day. Swim between the flags	one_point_five_m_moderate	open	be_cautious	none	86283	42513
2016-05-24	19	beautiful_day	Building South swell expected to get larger as the day goes on. Small flagged area located south of the office and need all swimmers in that area.	two_m_large	open	dangerous	none	119926	42514
2016-05-25	21	beautiful_day	Beach closed due to unsafe swimming area	plus_two_m_very_large	closed	be_cautious	none	119999	42515
2016-05-26	19	cloudy	Maroubra beach has reopened this morning following a drop in swell overnight. There is a small flagged area for swimmers just south of the pavilion and good waves along the rest of the beach for those surfers chasing waves.	one_point_five_m_moderate	open	dangerous	none	120054	42516
2016-05-27	19	beautiful_day	Sunny day expected with strong westerly winds with surf conditions expected to build throughout the day.	one_m_small	open	dangerous	none	120088	42517
2016-05-28	18	beautiful_day	2-3ft swell from the South with light SE winds.	one_m_small	open	dangerous	none	120316	42518
2016-05-29	NaN	NaN	NaN	NaN	NaN	NaN	NaN	NaN	NaN
2016-05-30	20	beautiful_day	Cool morning with 1 meter surf West wind all day	one_m_small	open	minimal	none	120340	42520
2016-05-31	14	cold_and_rainy	Cold and wet morning with small South swell	below_point_five_m_flat	open	minimal	none	171705	42521
2016-06-01	20	cloudy	Low tide 10:41am, high tide 5:07pm. Air temp of 18*c, showers expected	one_m_small	open	be_cautious	none	171780	42522
2016-06-02	19	cloudy	Crisp morning, 18*C expected. Possible showers. Low tide 11:32am, high tide 6pm	one_point_five_m_moderate	open	dangerous	none	171882	42523
2016-06-03	14	cold_and_rainy	Cold and wet day_x000D_ 1m surf	one_m_small	open	minimal	none	171916	42524
2016-06-04	20	windy_and_choppy	A miserable morning at Maroubra with heavy rain and gale. Force NE winds. A small flagged area is currently up but with conditions deteriorating quickly the beach could be closed later in the day due to dangerous surf. Dangerous surf warning has been advised for all coastal activities. Stay warm, safe and dry!	one_point_five_m_moderate	open	dangerous	none	171923	42525
2016-06-05	21	beach_closed	Beach closed dangerous conditions	plus_two_m_very_large	closed	dangerous	none	171947	42526
2016-06-06	19	rough_conditions	Beach closed due to dangerous conditions	plus_two_m_very_large	closed	dangerous	none	171960	42527
2016-06-07	19	beach_closed	Beach closed due to dangerous conditions	plus_two_m_very_large	closed	dangerous	none	172024	42528
2016-06-08	19	beach_closed	Beach Closed.Dangerous large surf with strong rips still.Excavators are in work cleaning the mess from storm uP	two_m_large	closed	dangerous	none	172068	42529
2016-06-09	20	beach_closed	Beach closed due to dangerous surf	two_m_large	closed	dangerous	none	172131	42530
2016-06-10	19	beach_closed	Beach closed	two_m_large	closed	dangerous	none	172184	42531
2016-06-11	19	beautiful_day	Beach is open	one_m_small	open	dangerous	none	172217	42532
2016-06-12	19	rough_conditions	Small flagged area in front of lifeguard office. Southerly swell increasing throughout the day, lifeguards will monitor conditions throughout the day.	one_point_five_m_moderate	open	dangerous	none	172226	42533
2016-06-13	19	beach_closed	Maroubra beach remains closed this morning due to dangerous rips and currents.	one_point_five_m_moderate	closed	dangerous	none	172235	42534
2016-06-14	19	beautiful_day	Beach back open today.Clean mid size surf conditions	below_point_five_m_flat	open	dangerous	none	172265	42535
2016-06-15	19	cloudy	Light winds, 20*C, low tide 10:28am, 5:06pm	one_point_five_m_moderate	open	dangerous	none	172317	42536
2016-06-16	19	beautiful_day	21*c, light NW winds, low tide 11:11am, high tide 4:55pm	one_point_five_m_moderate	open	dangerous	none	172363	42537
2016-06-17	NaN	NaN	NaN	NaN	NaN	NaN	NaN	NaN	NaN
2016-06-18	19	cold_and_rainy	Rain.top of 18 degrees.Today there is Sth Maroubra boardriders competition in the middle of the beach and at the southern end we have a Surf lifesaving IRB carnival till 4pm.	one_point_five_m_moderate	open	be_cautious	none	172436	42539
2016-06-19	19	cold_and_rainy	A cold and overcast morning with heavy rain forecast for much of the day. South Maroubra SLSC is hosting an IRB racing carnival on the southern half of the beach. A flagged area for swimmers has been erected in front of the pavilion.	one_m_small	open	dangerous	none	172455	42540
2016-06-20	17	cloudy	Beach Closed, dangerous conditions, NE swell	two_m_large	closed	dangerous	none	172475	42541
2016-06-21	19	beautiful_day	Beach opened with flagged area just south of lifeguard office	below_point_five_m_flat	open	be_cautious	none	172543	42542
2016-06-22	19	beautiful_day	Partly cloudy with top temperature of 20 degrees.Small n/e swell with n/e winds	one_m_small	open	be_cautious	none	172593	42543
2016-06-23	19	beautiful_day	A beautiful morning at Maroubra with a small 1m swell along the beach and a flagged area open just to the south of the pavilion. High tide this morning is at 10:15am (1.4m) and low tide this afternoon at 3:50pm (0.6m). As always if you come down for a swim, please swim between the red and yellow flags.	one_m_small	open	dangerous	none	172676	42544
2016-06-24	18	beautiful_day	Low tide 4:39pm, high tide 11:02am, windy 17*c	point_five_m_slight	open	dangerous	none	172716	42545
2016-06-25	17	beautiful_day	Good size Sth swell, brisk offshore winds, high tide 11:55am, low tide 5:31pm	two_m_large	open	dangerous	none	172768	42546
2016-06-26	17	cloudy	High tide 12:48pm, air 16*c, sun expected.	one_point_five_m_moderate	open	dangerous	none	172794	42547
2016-06-27	18	cold_and_rainy	A cold morning down here at Maroubra with only the very keen braving the cold for a swim. The flags are up just north of the pavilion this morning.	one_point_five_m_moderate	open	dangerous	none	172808	42548
2016-06-28	18	rough_conditions	Another cold morning at Maroubra with quality waves for surfers right along the beach. A small flagged area for swimmers has been set up just north of the pavilion.	two_m_large	open	dangerous	none	172874	42549
2016-06-29	19	beautiful_day	Unsafe swimming area with dangerous conditions	two_m_large	closed	dangerous	none	172961	42550
2016-06-30	18	beautiful_day	Small flagged area open in front of Maroubra surf club	one_m_small	open	dangerous	none	173045	42551
2016-07-01	19	cloudy	An overcast morning with a small swell offering very little for surfers today. The flags are up just to the south of the pavilion. Low tide is 0.4m at 11:07am and high tide is 1.8m at 6:00pm	below_point_five_m_flat	open	be_cautious	none	173143	42552
2016-07-02	19	beautiful_day	Small surf with bodyboard contest on in the middle of the beach Nice winter day	point_five_m_slight	open	minimal	none	173181	42553
2016-07-03	19	beautiful_day	A cold but sunny morning with flat conditions along the beach. The flags are up south of the pavilion.	point_five_m_slight	open	be_cautious	none	173191	42554
2016-07-04	19	beautiful_day	Chilly morning with not much swell to talk about	below_point_five_m_flat	open	be_cautious	none	173205	42555
2016-07-05	19	cold_and_rainy	Cold wet windy rainy.... Stay in doors today	below_point_five_m_flat	open	be_cautious	none	173251	42556
2016-07-06	19	windy_and_choppy	A Cam morning ahead of potentially gale force winds from the SW and chance of showers. A flagged area is up this morning just south of the pavilion.	below_point_five_m_flat	open	be_cautious	none	173286	42557
2016-07-07	19	beach_closed	Beach Closed due to dangerous surf conditions and gale force winds.	plus_two_m_very_large	closed	dangerous	none	173336	42558
2016-07-08	17	cloudy	Dangerous surf, Beach Closed	plus_two_m_very_large	closed	dangerous	none	173417	42559
2016-07-09	19	windy_and_choppy	Beach closed due to dangerous conditions	two_m_large	closed	dangerous	none	173461	42560
2016-07-10	18	beautiful_day	Very large swell Beach Closed	plus_two_m_very_large	closed	dangerous	none	173480	42561
2016-07-11	NaN	NaN	NaN	NaN	NaN	NaN	NaN	NaN	NaN
2016-07-12	19	beautiful_day	Nice surf conditions today with a small East swell ,	one_point_five_m_moderate	open	dangerous	none	173536	42563
2016-07-13	NaN	NaN	NaN	NaN	NaN	NaN	NaN	NaN	NaN
2016-07-14	19	beautiful_day	Swell rising, west wind, 17*c, some cloud	one_point_five_m_moderate	open	minimal	none	173621	42565
2016-07-15	19	beach_closed	Beach closed due to dangerous conditions	two_m_large	closed	dangerous	none	173663	42566
2016-07-16	18	cloudy	Beach closed, surf conditions are still dangerous.Cloudy today with top temperature of 18 degrees	one_point_five_m_moderate	closed	dangerous	none	173701	42567
2016-07-17	18	beautiful_day	BEACH CLOSED today due to dangerous conditions	two_m_large	closed	dangerous	none	173748	42568
2016-07-18	18	cloudy	Becoming sunny, early fog, 23*c, swim between flags.	one_m_small	open	dangerous	none	173817	42569
2016-07-19	18	cloudy	Partly cloudy with light northwest winds, 1 ft south swell, high tide 7:45am 1.4m & low tide 1:23pm 0.5m.	point_five_m_slight	open	minimal	none	173878	42570
2016-07-20	18	cold_and_rainy	Rain.s/e swell with s/e winds and top temperature of 22 degrees.	one_m_small	open	be_cautious	none	173942	42571
2016-07-21	18	cold_and_rainy	Rain with top temperature of 21.Swell is 2/3ft messy s/e swell	one_m_small	open	be_cautious	none	174010	42572
2016-07-22	18	beautiful_day	Sunny day with light north west winds1-3 ft South swell, high tide 9:54am 1.5m low tide 3:35pm 0.4m. Grommet State Surfing titles on all day in the middle of the beach.	one_m_small	open	minimal	none	174046	42573
2016-07-23	18	beautiful_day	Sunny day with moderate northwest winds, 1-2 ft South swell, high tide 10:41am 1.5m & low tide 4:25pm 0.4m. Grommet State surf Tittles on all day.	point_five_m_slight	open	minimal	none	174117	42574
2016-07-24	14	beautiful_day	Partly sunny day with northwest winds, 2-4ft South swell, high tide 11:30am 1.5m & 5:18pm 0.5m. Final day of the the Grommet State Surf Tittles. Beach Breaks Carnival starts at 12pm.	one_m_small	open	minimal	none	174133	42575
2016-07-25	18	dangerous_conditions	Beach Closed with Dangerous surf conditions.	two_m_large	closed	dangerous	none	174150	42576
2016-07-26	19	beautiful_day	A cool but fine morning with light Nth winds. A drop in the swell overnight with a 1-1.5m swell along the beach. The beach has been reopened this morning with a flagged area up south of the pavilion.	one_point_five_m_moderate	open	dangerous	none	174197	42577
2016-07-27	18	beautiful_day	Sunny day with fresh northwest winds, 1-2 ft South swell, low tide 7:50am 0.4m & high tide 2:18pm 1.6m.	point_five_m_slight	open	minimal	none	174236	42578
2016-07-28	18	beautiful_day	Sunny day with fresh northwest winds, 3-4 foot South swell, low tide 8:49am 0.5m & high tide 3:22pm 1.6m.	one_point_five_m_moderate	open	be_cautious	none	174289	42579
2016-07-29	17	beautiful_day	Beach closed today because of large Sth ground swell making swimming conditions dangerous.	two_m_large	closed	dangerous	none	174316	42580
2016-07-30	18	beautiful_day	18*C, light winds, NMSR competition on today	one_point_five_m_moderate	open	dangerous	none	174405	42581
2016-07-31	NaN	NaN	NaN	NaN	NaN	NaN	NaN	NaN	NaN
2016-08-01	18	cloudy	20*c, light winds, high tide 7:00am, low tide 12:41pm	one_point_five_m_moderate	open	dangerous	none	174435	42583
2016-08-02	18	cloudy	Cloudy day with some showers, light northwest winds, 1-2 foot South swell, high tide 7:48am 1.4m & low tide 1:30pm.	point_five_m_slight	open	minimal	none	174521	42584
2016-08-03	18	cold_and_rainy	Windy and rain 17 degrees.Swell is messy and building from the Sth.	one_point_five_m_moderate	open	be_cautious	none	174624	42585
2016-08-04	18	beach_closed	Maroubra Beach Closed due to dangerous surf conditions.	plus_two_m_very_large	closed	dangerous	none	174683	42586
2016-08-05	18	beach_closed	Maroubra Beach is closed due to dangerous surf conditions.	plus_two_m_very_large	closed	dangerous	none	174767	42587
2016-08-06	18	cloudy	Beach Closed	two_m_large	closed	dangerous	none	174813	42588
2016-08-07	NaN	NaN	NaN	NaN	NaN	NaN	NaN	NaN	NaN
2016-08-08	18	beach_closed	Beach closed due to rough and rippy surf conditions today.	one_point_five_m_moderate	closed	dangerous	none	174862	42590
2016-08-09	19	beach_closed	Maroubra beach remains closed this morning due to dangerous surf conditions.	two_m_large	closed	dangerous	none	174934	42591
2016-08-10	18	beautiful_day	Low tide 702am, high tide 130pm, 23*c, Nth winds	point_five_m_slight	open	dangerous	none	175000	42592
2016-08-11	18	beautiful_day	Conditions small but still with strong currents. Swim between the flags	point_five_m_slight	open	dangerous	none	175055	42593
2016-08-12	18	beautiful_day	A beautiful if slightly coolish morning at Maroubra Beach. We have a slight 1m S swell with fun but small 1-2ft waves. A flagged swimming area has been erected south of the pavilion.	one_m_small	open	dangerous	none	175132	42594
2016-08-13	18	beautiful_day	A beautiful sunny morning at Maroubra beach with a cool SW wind blowing. Calm conditions along the beach with unfortunately not a lot on offer for surfers. A flagged swimming area is up south of the pavilion.	below_point_five_m_flat	open	dangerous	none	175166	42595
2016-08-14	17	beautiful_day	Another beautiful clear but cool morning at Maroubra. There is a small E swell with 1-2ft waves mainly around the middle and northern parts of the beach. A flagged swimming area is up South of the pavilion.	below_point_five_m_flat	open	dangerous	none	175178	42596
2016-08-15	18	beautiful_day	Low tide 11:23am, high tide 5:55pm, air temp 21*C	one_m_small	open	dangerous	none	175195	42597
2016-08-16	17	beautiful_day	Beautiful morning with only a few small waves to speak of....	below_point_five_m_flat	open	be_cautious	none	175263	42598
2016-08-17	18	beautiful_day	Nice day small surf	one_m_small	open	be_cautious	none	175332	42599
2016-08-18	19	beautiful_day	Sunny day with no surf great day for a swim	below_point_five_m_flat	open	minimal	none	175458	42600
2016-08-19	18	beautiful_day	23*C, winds NNE, high tide 8:46pm, low tide 2:34pm	point_five_m_slight	open	be_cautious	none	175536	42601
2016-08-20	18	beautiful_day	Very small surf this morning	below_point_five_m_flat	open	be_cautious	none	175740	42602
2016-08-21	18	beautiful_day	High tide 10:15am, low tide 4:14pm. 19*C, west winds light.	below_point_five_m_flat	open	be_cautious	none	175759	42603
2016-08-22	17	cloudy	A cold and overcast morning at Maroubra with a very small S swell. A flagged Swimming area is up in front of the pavilion for those people willing to brave the chilly air for a swim.	point_five_m_slight	open	dangerous	none	175776	42604
2016-08-23	14	beautiful_day	A sunny morning with afternoon showers Small surf	below_point_five_m_flat	open	minimal	none	175822	42605
2016-08-24	17	windy_and_choppy	Cold windy and choppy	one_m_small	open	be_cautious	none	175942	42606
2016-08-25	18	cloudy	Sizeable waves, air temp 16, SW winds	one_point_five_m_moderate	open	dangerous	none	176025	42607
2016-08-26	17	beach_closed	Maroubra beach is closed this morning due to dangerous surf/swimming conditions.	one_point_five_m_moderate	closed	dangerous	none	176136	42608
2016-08-27	NaN	NaN	NaN	NaN	NaN	NaN	NaN	NaN	NaN
2016-08-28	17	beautiful_day	A beautiful crisp morning at Maroubra. The swell has dropped overnight with only a small 1-2ft wave on offer for any keen surfers. A flagged swimming area is up south of the pavilion.	point_five_m_slight	open	dangerous	none	176213	42610
2016-08-29	17	beautiful_day	Small conditions with light winds.	point_five_m_slight	open	dangerous	none	176226	42611
2016-08-30	18	cloudy	Cloudy morning with not much swell to speak of	below_point_five_m_flat	open	dangerous	none	176307	42612
2016-08-31	17	cloudy	An overcast morning with NE winds and a moderate 3-4ft messy ENE swell. a small flagged swimming area has been erected south of the pavilion.	one_point_five_m_moderate	open	dangerous	none	176377	42613
2016-09-01	17	beautiful_day	Ha stunning morning at Maroubra with light SW winds and sunny clear conditions. A drop in swell overnight with only a small 2ft wave rolling in along the beach. The flagged swimming area is up today south of the pavilion.	one_m_small	open	dangerous	none	176478	42614
2016-09-02	18	beautiful_day	Small conditions with light winds	point_five_m_slight	open	dangerous	none	176513	42615
2016-09-03	18	windy_and_choppy	Windy choppy and cold today	one_m_small	open	be_cautious	none	176551	42616
2016-09-04	18	beautiful_day	Small surf Beautiful day to enjoy Father's Day	one_m_small	open	minimal	none	176561	42617
2016-09-05	17	beautiful_day	A cool but sunny morning at Maroubra with light winds and a small to moderate ESE swell. A flagged swimming area has been erected south of the pavilion.	one_m_small	open	dangerous	none	176578	42618
2016-09-06	14	beautiful_day	Small surf West to North East winds	below_point_five_m_flat	open	be_cautious	none	176642	42619
2016-09-07	17	beautiful_day	Small conditions with light winds	point_five_m_slight	open	dangerous	none	176687	42620
2016-09-08	17	cloudy	Wind NE, sunny breaks	one_m_small	open	dangerous	none	176734	42621
2016-09-09	17	beautiful_day	Small onshore North end surf Sunny day	one_m_small	open	minimal	none	176815	42622
2016-09-10	NaN	NaN	NaN	NaN	NaN	NaN	NaN	NaN	NaN
2016-09-11	17	beautiful_day	Small surf ,light west winds with Se wind this afternoon Nice spring day	one_m_small	open	minimal	none	176858	42624
2016-09-12	17	beautiful_day	Low tide 10:09am High tide 4:45pm. Some Cloud 22	one_m_small	open	dangerous	none	176871	42625
2016-09-13	18	cloudy	SE winds, overcast, tiny surf	point_five_m_slight	open	be_cautious	none	176916	42626
2016-09-14	NaN	NaN	NaN	NaN	NaN	NaN	NaN	NaN	NaN
2016-09-15	18	beautiful_day	Fine day with strong Ne winds	one_m_small	open	minimal	none	177021	42628
2016-09-16	17	cloudy	Small conditions with light winds	point_five_m_slight	open	dangerous	none	177095	42629
2016-09-17	18	beautiful_day	Southend Boardriders on today	one_m_small	open	minimal	none	177218	42630
2016-09-18	17	cloudy	Possible rain today, small waves	below_point_five_m_flat	open	be_cautious	none	177232	42631
2016-09-19	17	cloudy	Small surf with light south west winds	below_point_five_m_flat	open	minimal	none	177249	42632
2016-09-20	17	beautiful_day	Surf has picked up East swell 2 m Lifeguards have made a small swimming area	two_m_large	open	be_cautious	none	177307	42633
2016-09-21	18	beautiful_day	Small swell with light winds	one_m_small	open	dangerous	none	177363	42634
2016-09-22	17	beautiful_day	21*C West wind to tend SE	point_five_m_slight	open	be_cautious	none	177410	42635
2016-09-23	17	cloudy	4-5 feet of swell coming from the south, weather today is to reach a high of 20 with a chance of showers through out the day.	one_point_five_m_moderate	open	be_cautious	none	177462	42636
2016-09-24	NaN	NaN	NaN	NaN	NaN	NaN	NaN	NaN	NaN
2016-09-25	18	cold_and_rainy	Overcast and rainy mourning with temps to reach a high of 19 with predicted late showers	one_m_small	open	be_cautious	none	177598	42638
2016-09-26	17	beautiful_day	Sunny day with fresh southwest winds, 2 foot South swell, low tide 10:33am 0.6m & high tide 4:59pm 1.6m. Rip Curl Grommet Search surfing competition on all day north of the pavilion.	one_m_small	open	minimal	none	177617	42639
2016-09-27	17	cloudy	Small swell with light winds	one_m_small	open	dangerous	none	177702	42640
2016-09-28	17	beautiful_day	Beautiful sunny day small surf	one_m_small	open	minimal	none	177816	42641
2016-09-29	17	cold_and_rainy	The swell has increased over night, strong North East winds, tending towards north west later today. Rough conditions accross the beach today, remember to swim between the red and yellow flags at all times.	one_point_five_m_moderate	open	dangerous	none	178326	42642
2016-09-30	17	beautiful_day	Small swell with light winds	point_five_m_slight	open	dangerous	none	178376	42643
2016-10-01	NaN	NaN	NaN	NaN	NaN	NaN	NaN	NaN	NaN
2016-10-02	18	beautiful_day	Sunny crisp morning with a calm ocean and small swell. Strong winds forecast again.	point_five_m_slight	open	be_cautious	none	178435	42645
2016-10-03	18	windy_and_choppy	A partly cloudy and windy morning with winds expected to increase to 40km/hr W later in the day. A large flagged area is up in the middle of the beach.	point_five_m_slight	open	dangerous	none	178456	42646
2016-10-04	18	beautiful_day	Beautiful day expected with tops of 25 degrees. Light NW winds this morning and 0.5 metres of NE swell making for great conditions. Swim between the flags.	below_point_five_m_flat	open	minimal	none	178483	42647
2016-10-05	17	beautiful_day	Sunny and windy day ahead with moderate westerly winds. Flat surf conditions making for great swimming conditions. Stay in between the flags!	below_point_five_m_flat	open	be_cautious	none	178619	42648
2016-10-06	18	beautiful_day	Smaller swell after yesterday's pulse	below_point_five_m_flat	open	be_cautious	none	178678	42649
2016-10-07	18	beautiful_day	Nice sunny day with temps to reach a high of 30 . Small straight swell around 2ft closing out along the beach	one_m_small	open	be_cautious	none	178722	42650
2016-10-08	NaN	NaN	NaN	NaN	NaN	NaN	NaN	NaN	NaN
2016-10-09	18	beautiful_day	Nice morning with strong winds forecast this afternoon	one_m_small	open	be_cautious	none	178809	42652
2016-10-10	18	beautiful_day	NE swell increase overnight 1+ metres. Moderate NE winds at present ahead of a southerly change late morning.	one_point_five_m_moderate	open	dangerous	none	178827	42653
2016-10-11	18	beautiful_day	Strong South-west winds with small E/NE swell. Sunny day with maximum forecast temperature of 21 C.	below_point_five_m_flat	open	dangerous	none	178898	42654
2016-10-12	18	beautiful_day	Sunny but chilly day with temps to reach a high of 22 , the waves are 3ft from the south and closing out along the beach	one_point_five_m_moderate	open	be_cautious	none	179042	42655
2016-10-13	18	windy_and_choppy	Strong onshore wind. Choppy surf with lots of close out	one_point_five_m_moderate	open	be_cautious	none	179158	42656
2016-10-14	18	beach_closed	Two metre plus South swell with light SW winds. Beach closed due to dangerous surf conditions.	two_m_large	closed	dangerous	none	179194	42657
2016-10-15	19	beautiful_day	Sunny with north west winds, 2-3 ft South swell, high tide 8:10am 1.7m & low tide 2:15pm 0.2m.	one_point_five_m_moderate	open	be_cautious	none	179255	42658
2016-10-16	19	beautiful_day	Sunny day with light northwest winds, 1ft swell, high tide 8:58am 1.8m & low tide 3:10pm 0.1m.	below_point_five_m_flat	open	minimal	none	179268	42659
2016-10-17	19	cloudy	Cloudy day with the chance of showers, north to north west winds through out the day. Small wave conditions. High tide 9.42am low tide 4pm	one_m_small	open	dangerous	none	179291	42660
2016-10-18	18	beautiful_day	A stunning morning down here at Maroubra beach with clear skies and light offshore winds. We have small 1ft waves along the beach and a large flagged swimming area open in front of the pavilion.	point_five_m_slight	open	be_cautious	none	179379	42661
2016-10-19	19	cloudy	Tiny South swell with moderate South-west winds. Maximum temperature of 22 C.	below_point_five_m_flat	open	dangerous	none	179556	42662
2016-10-20	17	windy_and_choppy	Possible showers, choppy 1-2 ft South swell, northeast winds, high tide 12:14pm 1.8m & low tide 6:51pm 0.3m.	point_five_m_slight	open	be_cautious	none	179639	42663
2016-10-21	17	windy_and_choppy	A windy and choppy morning at Maroubra with moderate NE winds and a moderate NE swell creating 3ft waves along the beach. The Flags are up this morning just South of the pavilion.	one_point_five_m_moderate	open	dangerous	none	179702	42664
2016-10-22	18	cold_and_rainy	Expecting a cold and windy day, winds strong NW/SW. High tide 7.45am Low tide 2.11pm. Swim between the red and yellow	one_point_five_m_moderate	open	dangerous	none	179766	42665
2016-10-23	16	windy_and_choppy	Strong South winds and a large southerly swell to 2m are making conditions dangerous for swimming low tide 8.53am high tide 3.18 pm	two_m_large	open	dangerous	none	179785	42666
2016-10-24	19	windy_and_choppy	Beach closed due to dangerous conditions	plus_two_m_very_large	closed	dangerous	none	179804	42667
2016-10-25	19	dangerous_conditions	BEACH CLOSED!!! Extremely dangerous conditions, Experienced surfers only today!	plus_two_m_very_large	closed	dangerous	many	179889	42668
2016-10-26	NaN	NaN	NaN	NaN	NaN	NaN	NaN	NaN	NaN
2016-10-27	18	windy_and_choppy	Strong Southwinds and a building South are making for rough counditions today high tide 7.05am , low tide 1.06pm	one_m_small	open	dangerous	some	180594	42670
2016-10-28	18	cloudy	20*c some rain, high 7:55am low 1:30pm	one_point_five_m_moderate	open	dangerous	none	180667	42671
2016-10-29	18	windy_and_choppy	Not a very inviting day with onshore winds and cloudy skies	one_m_small	open	dangerous	none	180728	42672
2016-10-30	18	rough_conditions	2m NE swell and strong winds creating dangerous conditions small flagged area in the centre of the beach.	two_m_large	open	dangerous	many	180746	42673
2016-10-31	19	windy_and_choppy	Sunny day, 23 degrees with South westerly winds 20-40km decreasing to 15-20km. high tide 9.22am low tide 3.43pm	one_m_small	open	dangerous	none	180765	42674
2016-11-01	19	beautiful_day	A beautiful sunny morning at Maroubra with a moderate ESE swell along the beach. Surf conditions are still calming down after previous large swells but the flags are up and are located north of the pavilion. One or two bluebottles have been sighted on shore but none in the water.	one_point_five_m_moderate	open	dangerous	some	180871	42675
2016-11-02	14	beautiful_day	24*c W winds, high tide 10:31am , low 5pm	one_point_five_m_moderate	open	dangerous	none	180974	42676
2016-11-03	19	beautiful_day	Little bit of a shore break with plenty of sun today	one_point_five_m_moderate	open	dangerous	none	181066	42677
2016-11-04	19	beautiful_day	A beautiful sunny morning with light SW winds and a moderate SE swell. A flagged swimming area is up n front of the pavilion. Be mindful of a strong South to North sweep along the beach.	one_point_five_m_moderate	open	dangerous	none	181127	42678
2016-11-05	20	beautiful_day	Sunny day with north westerly winds turning South westerly. Swell has reduced overnight to 1metre. High tide 12.23pm Low tide 7.07pm	one_m_small	open	dangerous	none	181193	42679
2016-11-06	NaN	NaN	NaN	NaN	NaN	NaN	NaN	NaN	NaN
2016-11-07	19	beautiful_day	Beautiful morning with plenty of swell still around swim between the flags...	two_m_large	open	dangerous	none	181238	42681
2016-11-08	19	beautiful_day	2-3ft surf conditions with light winds	one_point_five_m_moderate	open	dangerous	none	181343	42682
2016-11-09	19	cold_and_rainy	Small surf with strong onshore winds	one_m_small	open	be_cautious	none	181634	42683
2016-11-10	20	cloudy	An overcast morning at Maroubra with light SW winds and 1m SE swell creating small 2ft waves along the beach. The odd bluebottle is on the shoreline however so far none have Ben reported in the water.	one_m_small	open	dangerous	some	181701	42684
2016-11-11	19	beautiful_day	Very small S/SE swell with South winds forecast to turn easterly later in the day. Low tide 12.12 pm 0.4 m.	below_point_five_m_flat	open	dangerous	none	181786	42685
2016-11-12	20	cold_and_rainy	Overcast & raining, expected to by mid morning, 1-2 ft Northeast swell, high tide was at 6:56am 1.7m low tide 1:07pm 0.3m.	below_point_five_m_flat	open	minimal	none	182055	42686
2016-11-13	19	beautiful_day	Large surf and tides creating rough and dangerous swimming conditions today. Swim with caution and between the flags. Lots of rips along the beach	two_m_large	open	dangerous	likely	182083	42687
2016-11-14	20	cloudy	The swell has reduced over it, currently 0.5 metres, expecting a partly cloudy day with the chance of rain. Top temperature of 23 degrees and westerly winds.	below_point_five_m_flat	open	dangerous	none	182107	42688
2016-11-15	20	cloudy	Cloudy morning with a increase in the swell overnight from the south east approximately 1.5metres. High tide at 9.21am Low tide 3.50pm	one_point_five_m_moderate	open	dangerous	none	182302	42689
2016-11-16	19	beautiful_day	Small swell with light winds	point_five_m_slight	open	dangerous	none	182402	42690
2016-11-17	19	cloudy	South swell up to 1.5 mtrs with NE winds predicted. High tide 11.05 am 2 mtrs.	one_point_five_m_moderate	open	dangerous	some	182617	42691
2016-11-18	20	beautiful_day	A beautiful day but dangerous conditions along the beach with moderate swell and strong rips. Please swim between the red and yellow flags at all times.	one_point_five_m_moderate	open	dangerous	none	183054	42692
2016-11-19	19	beautiful_day	Strong southerly winds with a moderate 4-5 foot East nth East swell	two_m_large	open	dangerous	none	183438	42693
2016-11-20	20	cloudy	Cloudy morning with light NW winds and small southerly swell. Remember to swim in between the red and yellow flags.	one_m_small	open	dangerous	none	183465	42694
2016-11-21	20	beautiful_day	29*C, NE winds increasing, low tide 0830, high tide 1447	one_m_small	open	be_cautious	likely	183486	42695
2016-11-22	19	beautiful_day	Moderate E/NE swell with moderate NE seabreeze.	one_point_five_m_moderate	open	dangerous	none	183644	42696
2016-11-23	19	beautiful_day	Small surf with strong NE wind Possible late thunder storm	one_m_small	open	be_cautious	likely	183722	42697
2016-11-24	19	beautiful_day	Nice day 1 m South swell winds turn SE after lunch School boys surfing contest on	one_m_small	open	be_cautious	none	183784	42698
2016-11-25	21	beautiful_day	Beautiful morning, light offshore NW winds, flags placed mid-South of the beach	one_point_five_m_moderate	open	be_cautious	none	184198	42699
2016-11-26	20	cloudy	Cloudy day with plenty of rips along the beach..	one_point_five_m_moderate	open	dangerous	some	185160	42700
2016-11-27	20	cloudy	24*C , Chance of showers, SE winds tending E, high tide 7:50pm, low tide 2:15pm	one_point_five_m_moderate	open	dangerous	likely	185181	42701
2016-11-28	20	cloudy	Cloudy morning with moderate NE seabreeze and small 1 metre South swell. Beach conditions are quite hazardous today with numerous large rips along the beach. Always swim between the red and yellow flags!	one_m_small	open	dangerous	some	185230	42702
2016-11-29	20	strong_rips	A partly cloudy morning with moderate winds from the south. A 1-1.5m ESE swell along the beach with many da garoua rips through the middle and northern parts of Maroubra. A flagged swimming area has been erected towards the southern end of the beach.	one_point_five_m_moderate	open	dangerous	some	185363	42703
2016-11-30	19	beautiful_day	Nice morning	one_m_small	open	dangerous	none	185450	42704
2016-12-01	19	cloudy	Small S/SE swell up to a metre with light NE winds. High tide 10.08 am 1.7 m.	one_m_small	open	dangerous	some	185718	42705
2016-12-02	19	beautiful_day	Beautiful sunny mourning with temps to reach a high of 32 . There is a small East swell with a very light southwest wind	one_m_small	open	dangerous	none	185956	42706
2016-12-03	20	cloudy	an overcast morning at Maroubra beach With a moderate SE swell along the beach. A large flagged area has been erected in front of the pavilion. Dangerous rips along the beach so please swim between the flags.	one_point_five_m_moderate	open	dangerous	some	186127	42707
2016-12-04	19	beautiful_day	Glassy conditions with light with Small surf N/E winds expected	one_m_small	open	dangerous	none	186150	42708
2016-12-05	20	windy_and_choppy	Choppy conditions with brisk SE wind at present. Chance of showers forecast.	below_point_five_m_flat	open	dangerous	none	186175	42709
2016-12-06	21	cloudy	Small surf, morning low tide	below_point_five_m_flat	open	minimal	none	186304	42710
2016-12-07	20	windy_and_choppy	Small surf with onshore winds	below_point_five_m_flat	open	minimal	none	186463	42711
2016-12-08	20	windy_and_choppy	Partly cloudy. Slight (30%) chance of a shower or thunderstorm late this afternoon and evening. Winds northerly 15 to 25 km/h tending north to northeasterly 25 to 35 km/h in the early afternoon then shifting west to southwesterly 15 to 20 km/h in the late evening.	point_five_m_slight	open	be_cautious	likely	186542	42712
2016-12-09	20	beautiful_day	Beautiful morning with offshore SW winds early. 2ft of swell from the NE. Winds forecast to turn SSE later in the day. Tops of 26 degrees	one_m_small	open	be_cautious	none	186623	42713
2016-12-10	19	cloudy	Moderate, choppy South swell up to 2 metres. Light SE winds predicted to turn E/NE later in the day.	one_point_five_m_moderate	open	dangerous	none	186723	42714
2016-12-11	19	beautiful_day	South swell up to a metre with moderate NE winds.	one_m_small	open	dangerous	none	186740	42715
2016-12-12	20	beautiful_day	Partly cloudy day with moderate surf conditions. Winds northeasterly 25/35km. High tide 7.22am Low tide 1.52pm	one_point_five_m_moderate	open	dangerous	none	186756	42716
2016-12-13	19	beautiful_day	Hot and mostly sunny. Winds northwesterly 15 to 20 km/h tending west to northwesterly 20 to 30 km/h in the middle of the day then tending north to northwesterly 15 to 25 km/h in the evening. Northeasterly seabreezes are expected along the coastal fringe this evening	one_m_small	open	be_cautious	none	186855	42717
2016-12-14	19	beautiful_day	Moderate NW winds with NE swell up to half a metre. VERY HOT day forecast.	point_five_m_slight	open	dangerous	none	186944	42718
2016-12-15	19	windy_and_choppy	Wind rain and choppy swell	one_m_small	open	be_cautious	none	187027	42719
2016-12-16	20	cold_and_rainy	Rain and cloud predicted for today, with a top of 22 degrees. Winds southwesterly 15-20km.	one_point_five_m_moderate	open	dangerous	none	187152	42720
2016-12-17	20	sunny_and_hot	Sunny day with a top of 32 degrees expected. Winds norwesterly 15-20 shifting southerly.	two_m_large	open	dangerous	none	187289	42721
2016-12-18	19	windy_and_choppy	Overcast day with strong Southley winds	two_m_large	open	dangerous	none	187300	42722
2016-12-19	14	beautiful_day	0	below_point_five_m_flat	open	minimal	none	0	42723
2016-12-20	20	sunny_and_hot	Plenty of rips up and down the beach so swim between the flags	one_point_five_m_moderate	open	dangerous	likely	187403	42724
2016-12-21	20	beautiful_day	A Beautiful morning at Maroubra with light southerly winds and a 1m swell along the beach. A large central flagged area is up in front of the pavilion and flags will be erected today at Sth maroubra from 11am. Wishing you safe and happy holidays.	one_m_small	open	dangerous	none	187530	42725
2016-12-22	19	cloudy	Overcast day with onshore wind 1 meter swell from the east	one_point_five_m_moderate	open	be_cautious	likely	187641	42726
2016-12-23	20	beautiful_day	NE swell up to a metre with moderate NE winds.	one_m_small	open	dangerous	none	188053	42727
2016-12-24	NaN	NaN	NaN	NaN	NaN	NaN	NaN	NaN	NaN
2016-12-25	20	beautiful_day	Sunny day with light westerly winds, 1-3 ft east swell, just past high tide @ 6:33am 1.5m & low tide @ 1.06pm 0.6m. Ho ho ho Merry Christmas & stay safe swim between the red & yellow flags.	one_m_small	open	be_cautious	none	188079	42729
2016-12-26	20	sunny_and_hot	A hot and sunny morning with moderate NE winds expected to increase throughout the day. A large central flagged area has been erected in the middle of the beach. Please swim between the red and yellow flags	one_point_five_m_moderate	open	dangerous	likely	188089	42730
2016-12-27	19	sunny_and_hot	Top temperature of 29 degrees predicted, surf conditions currently 1.5m. Swimmers and rock fishermen are to take strong caution today. High tide 7.54am Low tide 2.31pm.	one_point_five_m_moderate	open	dangerous	none	188105	42731
2016-12-28	19	beautiful_day	Beach currently closed due to ongoing search for swimmer missing since last night.	one_point_five_m_moderate	closed	dangerous	some	188125	42732
2016-12-29	20	rough_conditions	Rough conditions again today Take care when swimming and always swim between the red and yellow flags	one_point_five_m_moderate	open	dangerous	many	188138	42733
2016-12-30	20	sunny_and_hot	A hot and overcast morning with a pulsing 2-3ft swell along the beach. A large flagged swimming area has been erected in front of Maroubra SLSC. A hot day forecast so stay safe and slip, slop, slap.	one_point_five_m_moderate	open	dangerous	none	188168	42734
2016-12-31	NaN	NaN	NaN	NaN	NaN	NaN	NaN	NaN	NaN
2017-01-01	NaN	NaN	NaN	NaN	NaN	NaN	NaN	NaN	NaN
2017-01-02	20	cloudy	Cloudy morning with strong southerly winds	point_five_m_slight	open	be_cautious	some	188234	42737
2017-01-03	20	cloudy	Plenty of rips up and down the beach Swim between the flags	one_point_five_m_moderate	open	dangerous	likely	188257	42738
2017-01-04	20	windy_and_choppy	An overcast morning with onshore wind and swell. Choppy 1m waves along the beach with the flags up just south of the pavilion. Some bluebottles on the shoreline and likely with the onshore winds.	one_m_small	open	dangerous	some	188393	42739
2017-01-05	20	cold_and_rainy	1m surf with onshore wind with showers Lots of dolphins cruising around the beach	one_m_small	open	be_cautious	some	188464	42740
2017-01-06	20	cloudy	East swell up to 1.5 m with East winds forecast.	one_point_five_m_moderate	open	dangerous	none	188598	42741
2017-01-07	20	beautiful_day	Partly cloudy morning, clearing, light northeast winds, 2 foot southeast swell,low tide 10.17am 0.6m & high tide 4:20pm 1.4m	one_m_small	open	minimal	none	188693	42742
2017-01-08	21	beautiful_day	Hot day ahead with NE winds all day	one_m_small	open	dangerous	likely	188720	42743
2017-01-09	21	beautiful_day	Beautiful day ahead with tops of 27. Moder 1 metre ENE swell pushing through with light NE winds. Swim between the red and yellow flags at the northern end of the beach	one_m_small	open	dangerous	likely	188739	42744
2017-01-10	21	beautiful_day	Cloudy. Patchy fog in the west early this morning. Medium (40%) chance of showers during the morning and afternoon. The chance of a thunderstorm in the west this afternoon. Light winds becoming northeast to southeasterly 15 to 20 km/h in the late afternoon then becoming light in the evening. Small surf	one_m_small	open	be_cautious	some	188806	42745
2017-01-11	20	beautiful_day	Small NE swell with light winds. Hot day forecast with a cooler change this evening.	below_point_five_m_flat	open	dangerous	none	188910	42746
2017-01-12	20	cloudy	Cool Southerly change with a new south swell. Large morning high tide at 8.50am. Swim between the flags	one_point_five_m_moderate	open	be_cautious	some	189020	42747
2017-01-13	22	cloudy	Hot n humid today 33 degrees.Small s/e swell	one_m_small	open	dangerous	none	189097	42748
2017-01-14	20	beautiful_day	Hot. Partly cloudy. High (70%) chance of showers, most likely in the morning and in the evening. The chance of a thunderstorm during the morning and early afternoon. Winds northwest to northeasterly 15 to 20 km/h tending southeast to southwesterly in the middle of the day then tending east to southeasterly 20 to 30 km/h in the early afternoon.	one_m_small	open	be_cautious	some	189235	42749
2017-01-15	20	windy_and_choppy	Quite choppy conditions this morning with fresh southerly winds. Small swell pushing through making for some dangerous rips along the beach. Both sets of flags will be up today. Swim beach the red and yellow flags!	one_m_small	open	dangerous	none	189244	42750
2017-01-16	21	beautiful_day	Beautiful morning with not much swell around	point_five_m_slight	open	be_cautious	likely	189262	42751
2017-01-17	21	beautiful_day	Hot sunny morning with increased south swell. Some bluebottles expected and leftover from yesterday. Swim between the flags.	one_point_five_m_moderate	open	be_cautious	some	189299	42752
2017-01-18	20	beautiful_day	Hot morning due to heatwave Southey due to hit at lunchtime	below_point_five_m_flat	open	be_cautious	likely	189372	42753
2017-01-19	21	cloudy	Cloudy and a chance of showers 28 degrees. Swell 3/4 ft from the Sth.The carve pro surfing contest starts this morning and runs for the next four days,competition is at the northern end today.	one_point_five_m_moderate	open	dangerous	none	189428	42754
2017-01-20	21	windy_and_choppy	Windy and choppy with a strong N/E blowing	one_point_five_m_moderate	open	be_cautious	likely	189529	42755
2017-01-21	NaN	NaN	NaN	NaN	NaN	NaN	NaN	NaN	NaN
2017-01-22	21	rough_conditions	Clean conditions this morning with large south swell. Flags located toward south end. Surf comp on up north end. Swim between the flags	two_m_large	open	be_cautious	none	189591	42757
2017-01-23	19	beautiful_day	Sunny morning Large swell with N/E winds Flags at southern end of beach	two_m_large	open	dangerous	likely	189614	42758
2017-01-24	20	sunny_and_hot	A hot morning at. Maroubra with lots of bluebottles over the past 24 hrs. The flags have been relocated to the Northern end of the beach due to a moderate NE swell.	one_point_five_m_moderate	open	dangerous	many	189686	42759
2017-01-25	20	cloudy	Cloudy day with not much swell around	one_m_small	open	dangerous	likely	189756	42760
2017-01-26	21	cloudy	Overcast day with southerly winds thought out the day	one_point_five_m_moderate	open	dangerous	likely	189848	42761
2017-01-27	20	cloudy	An overcast morning with light showers and moderate S winds. A small 1m swell along the beach with a large flagged area south of the pavilion.	one_m_small	open	dangerous	none	189865	42762
2017-01-28	20	beautiful_day	A hot and sunny morning at maroubra with a moderate E swell along the beach. A flagged swimming area is up south of the pavilion.	one_point_five_m_moderate	open	dangerous	some	189956	42763
2017-01-29	21	cloudy	Overcast conditions this morning, reduction in swell, winds from the east turning south east later in the day. High tide 10.03am Low tide 4.35pm	one_m_small	open	dangerous	none	189982	42764
2017-01-30	20	beautiful_day	3ft swell from the ENE with 7kn winds from the north. NNE winds are your expected to freshen during the day. 11am high tide 5pm low tide	one_point_five_m_moderate	open	dangerous	likely	190011	42765
2017-01-31	20	beautiful_day	Small conditions with light winds	point_five_m_slight	open	dangerous	none	190106	42766
2017-02-01	20	cold_and_rainy	Overcast morning with Southley winds _x000D_ High tide 12:08pm (1.7) low tide 5:51pm (0.4)	one_m_small	open	dangerous	none	190210	42767
2017-02-02	21	cloudy	Cloudy humid morning with light NW winds and small ESE swell. Small set of flags in the middle of the beach.	point_five_m_slight	open	dangerous	none	190272	42768
2017-02-03	21	cloudy	Small E/SE swell with light NE winds. Cloudy day forecast.	below_point_five_m_flat	open	dangerous	some	190412	42769
2017-02-04	20	cloudy	Partly cloudy. Slight (30%) chance of showers and thunderstorms during this afternoon and early evening. Light winds becoming north to northeasterly 15 to 25 km/h in the middle of the day then tending east to northeasterly in the late afternoon.	below_point_five_m_flat	open	be_cautious	likely	190470	42770
2017-02-05	21	beautiful_day	Hot day expected with light NW winds in the morning tending NE later in the afternoon. Two sets of flags along the beach today so swim between the flags. South maroubra swim on in the morning.	point_five_m_slight	open	dangerous	likely	190499	42771
2017-02-06	21	windy_and_choppy	Warm sunny day with moderate to strong onshore winds. 2 foot swell with weather today to reach a high of 33	one_m_small	open	be_cautious	none	190540	42772
2017-02-07	21	beautiful_day	Overcast and rainy day with temperatures to reach a high of 24Â° the surf is around 2 to 3 foot from the south east	one_m_small	open	be_cautious	none	190621	42773
2017-02-08	19	dangerous_conditions	BEACH CLOSED! DANGEROUS CONDITIONS! NO SWIMMING UNDER ANY CIRCUMSTANCES!!!	plus_two_m_very_large	closed	dangerous	many	190688	42774
2017-02-09	22	dangerous_conditions	Beach closed due to dangerous surf.	two_m_large	closed	dangerous	some	190728	42775
2017-02-10	20	beautiful_day	Choppy surf with hot weather due today	one_point_five_m_moderate	open	be_cautious	likely	190788	42776
2017-02-11	14	beautiful_day	0	below_point_five_m_flat	open	minimal	none	0	42777
2017-02-12	21	beautiful_day	Nice sunny mourning with a small swell from the east . The Sydney branch nipper carnival is being held on maroubra beach today so if you are looking to go for a surf or swim we suggest you look elsewhere as they are occupying 90% of the beach.	one_point_five_m_moderate	open	be_cautious	none	190857	42778
2017-02-13	21	beautiful_day	Two metre south swell with light south-west winds.	two_m_large	open	dangerous	none	190881	42779
2017-02-14	20	windy_and_choppy	Large swell south swell with strong south winds.	one_point_five_m_moderate	open	dangerous	none	190937	42780
2017-02-15	21	sunny_and_hot	Sunny with NE winds	one_m_small	open	be_cautious	likely	191155	42782
2017-02-16	14	beautiful_day	0	below_point_five_m_flat	open	minimal	none	0	42782
2017-02-17	21	rough_conditions	Large north swell creating rough and choppy swimming conditions. Small flagged area located north of lifeguard office. All swimmers to swim there at all times.	two_m_large	open	dangerous	some	191190	42783
2017-02-18	21	cloudy	Cloudy morning with light N winds and small NE swell. Chance of afternoon thunderstorm. Low tide - 8:28am - (0.7m) & high tide - 2:17pm (1.3m)	one_m_small	open	dangerous	likely	191266	42784
2017-02-19	21	cloudy	Cool morning with moderate southerly winds and south swell up to a metre.	one_m_small	open	dangerous	none	191297	42785
2017-02-20	21	beautiful_day	A beautiful morning at maroubra with 2ft waves along the beach. The red and yellow flags are up just north of the office.	one_m_small	open	be_cautious	none	191332	42786
2017-02-21	21	beautiful_day	Another beautiful calm morning at maroubra with a slight touch of autumn about it. Small1-2ft waves along the beach and a flagged swimming area just north of the pavilion.	one_m_small	open	be_cautious	none	191412	42787
2017-02-22	20	beautiful_day	Mostly sunny 27*c, choppy seas, NE winds	one_m_small	open	dangerous	none	191538	42788
2017-02-23	20	sunny_and_hot	Rough conditions with a small flagged area, make sure to swim between the flags	two_m_large	open	dangerous	some	191601	42789
2017-02-24	21	rough_conditions	An overcast morning ahead of forecast showers in the afternoon. A moderate east swell of 3ft along the beach. The flagged area is located infront of the pavilion.	one_point_five_m_moderate	open	dangerous	some	191659	42790
2017-02-25	20	cold_and_rainy	Showers today will strong southerly winds and moderate South swell. Small flagged area in middle of the beach.	one_point_five_m_moderate	open	dangerous	likely	191693	42791
2017-02-26	NaN	NaN	NaN	NaN	NaN	NaN	NaN	NaN	NaN
2017-02-27	22	beach_closed	Dangerous surf conditions, many bluebottles, strong onshore winds.	two_m_large	closed	dangerous	many	191753	42793
2017-02-28	20	windy_and_choppy	2-3 ft swell with strong onshore winds	one_point_five_m_moderate	open	dangerous	none	191805	42794
2017-03-01	21	beach_closed	Maroubra beach is closed due to dangerous surf conditions.	two_m_large	closed	dangerous	many	191903	42795
2017-03-02	21	rough_conditions	Maroubra beach has been reopened this morning with a small flagged swimming area south of the pavilion. Dangerous conditions along the beach so please swim between the flags. Showers forecast through the day.	one_point_five_m_moderate	open	dangerous	some	192007	42796
2017-03-03	22	cold_and_rainy	Moderate east swell with light winds. Rain periods forecast.	one_point_five_m_moderate	open	dangerous	some	192135	42797
2017-03-04	22	dangerous_conditions	Cloudy with possible thunderstorms, 4-5 foot east swell, moderate southeast winds, low tide 7:35am 0.5m & 1:40pm 1.4m. Beach closed due to dangerous surf conditions.	plus_two_m_very_large	closed	minimal	none	192194	42798
2017-03-05	21	windy_and_choppy	Beach closed due to dangerous conditions	two_m_large	closed	dangerous	some	192239	42799
2017-03-06	21	beach_closed	Beach Closed due to dangerous Surf Conditions.	plus_two_m_very_large	closed	dangerous	none	192295	42800
2017-03-07	22	rough_conditions	Beach Closed.Large dangerous surf today	plus_two_m_very_large	closed	dangerous	likely	192469	42801
2017-03-08	20	dangerous_conditions	BEACH CLOSED_x000D_ Due to dangerous conditions	two_m_large	closed	dangerous	none	192600	42802
2017-03-09	23	beach_closed	Dangerous surf conditions necessitating beach closure.	two_m_large	closed	dangerous	some	192667	42803
2017-03-10	21	beach_closed	Beach Closed- Extremely Dangerous Surf.	plus_two_m_very_large	closed	dangerous	none	192779	42804
2017-03-11	21	dangerous_conditions	Maroubra beach is closed today due to extremely dangerous surf conditions in the 2 metre plus range. There is strictly no swimming at maroubra beach today	plus_two_m_very_large	closed	dangerous	likely	192826	42805
2017-03-12	21	beach_closed	Maroubra beach remains closed due to dangerous conditions.	plus_two_m_very_large	closed	dangerous	none	192848	42806
2017-03-13	14	beautiful_day	0	below_point_five_m_flat	open	minimal	none	0	42807
2017-03-14	21	windy_and_choppy	2-3ft Choppy conditions with strong winds	one_point_five_m_moderate	open	dangerous	none	193045	42808
2017-03-15	22	cold_and_rainy	Cloudy day with rain expected, small flagged area in front of maroubra surf living saving club. Strong onshore winds its moderate swell. Caution to all beach users, swimmers and rockfishers.	one_point_five_m_moderate	open	dangerous	none	193107	42809
2017-03-16	21	beach_closed	Maroubra beach is closed due to dangerous conditions.	one_point_five_m_moderate	closed	dangerous	none	193354	42810
2017-03-17	21	dangerous_conditions	Maroubra beach is closed due to extremely dangerous surf conditions and hazardous rips along the beach. There is strictly no swimming at maroubra beach today	two_m_large	closed	dangerous	likely	193475	42811
2017-03-18	21	rough_conditions	Beach closed due to extremely large and dangerous surf. No swimming!	plus_two_m_very_large	closed	dangerous	none	193593	42812
2017-03-19	20	beach_closed	BEACH CLOSED Dangerous surf conditions Showers forecast all day	plus_two_m_very_large	closed	dangerous	likely	193633	42813
2017-03-20	22	beautiful_day	Beach closed due to dangerous conditions	one_point_five_m_moderate	closed	dangerous	none	193682	42814
2017-03-21	22	beach_closed	BEACH CLOSED !!!! Overcast morning with light winds and predicted storms during the day	one_point_five_m_moderate	closed	dangerous	none	193765	42815
2017-03-22	21	cloudy	Cloudy morning with light NW winds and a small 0.5m NE swell.	point_five_m_slight	open	dangerous	none	193853	42816
2017-03-23	21	windy_and_choppy	Overcast day with cross shore winds Small surf	one_m_small	open	be_cautious	none	193927	42817
2017-03-24	22	cloudy	Developing showers today with 10-20mm of rain expected. Winds south to south east. High tide 6.17am low tide 12.56pm	one_point_five_m_moderate	open	dangerous	none	193995	42818
2017-03-25	22	beautiful_day	3-4 east swell with light winds, strong rips along beach front	one_point_five_m_moderate	open	be_cautious	none	194109	42819
2017-03-26	22	beach_closed	Beach Closed for swimming due to dangerous conditions	one_point_five_m_moderate	closed	dangerous	some	194152	42820
2017-03-27	21	beautiful_day	Beautiful crisp morning with light offshore winds and small SE swell.	one_m_small	open	dangerous	none	194177	42821
2017-03-28	22	cloudy	Small surf up to half a metre with south winds.	below_point_five_m_flat	open	dangerous	none	194271	42822
2017-03-29	22	beautiful_day	Nice sunny day with light winds and small waves	below_point_five_m_flat	open	minimal	none	194382	42823
2017-03-30	20	windy_and_choppy	Overcast morning with north east winds _x000D_ Small flagged area at southern end	two_m_large	open	dangerous	none	194478	42824
2017-03-31	20	windy_and_choppy	Strong south winds with moderate south swell.	one_point_five_m_moderate	open	dangerous	none	194542	42825
2017-04-01	NaN	NaN	NaN	NaN	NaN	NaN	NaN	NaN	NaN
2017-04-02	23	rough_conditions	Windy with rough conditions today. Small flagged area located at middle of the beach. All swimmers must swim between the flags.	two_m_large	open	dangerous	none	194632	42827
2017-04-03	22	cold_and_rainy	Overcast morning with light winds and showers	one_point_five_m_moderate	open	be_cautious	none	194660	42828
2017-04-04	21	beach_closed	Beach Closed today due to large dangerous surf.Strong rips and waves making poor swimming conditions.No swimming allowed.	plus_two_m_very_large	closed	dangerous	none	194898	42829
2017-04-05	23	rough_conditions	Large swell and extremely rough conditions had forced the closure of maroubra beach. No swimming at maroubra today	plus_two_m_very_large	closed	dangerous	none	194956	42830
2017-04-06	22	beautiful_day	Sunny morning with offshore winds. Swell has back off. Small flagged area located in middle of beach, all swimmers must swim there. Lots of dangerous rips along the beach.	two_m_large	open	dangerous	none	195010	42831
2017-04-07	22	beach_closed	Beach is close due to dangerous surf conditions	plus_two_m_very_large	closed	dangerous	none	195062	42832
2017-04-08	22	beautiful_day	1m surf with big crowds already Beach open for swimming	one_m_small	open	be_cautious	likely	195133	42833
2017-04-09	22	beautiful_day	Sunny morning, chance of showers, most likely late afternoon or evening. Winds west to north westerly 15-25km	one_m_small	open	dangerous	likely	195150	42834
2017-04-10	21	beautiful_day	Small swell with strong offshore winds. Flagged area located north of office.	one_m_small	open	be_cautious	none	195180	42835
2017-04-11	21	cloudy	South swell up to 1.5 metres at present, expected to increase throughout the day. South winds.	one_point_five_m_moderate	open	dangerous	none	195292	42836
2017-04-12	22	beach_closed	Beach Closed due to dangerous conditions	one_point_five_m_moderate	closed	dangerous	none	195338	42837
2017-04-13	23	cold_and_rainy	Beach Closed	two_m_large	closed	dangerous	none	195416	42838
2017-04-14	21	beautiful_day	Solid 6ft + SE swell with light WSW winds tending SSE later in the day. Beach closed due to dangerous conditions	plus_two_m_very_large	closed	dangerous	likely	195473	42839
2017-04-15	21	beach_closed	Beach closed due to dangerous conditions. Large swell and lots of rips. No swimming at maroubra beach	plus_two_m_very_large	closed	dangerous	none	195487	42840
2017-04-16	21	beach_closed	Beach closed due to large swell and dangerous rips. Small flagged area to open at Southend from 9am. Coogee and clovelly are open.	plus_two_m_very_large	closed	dangerous	none	195502	42841
2017-04-17	22	beautiful_day	Sunny morning, light winds, expecting a top of 23 degrees, Moderate surf conditions.	one_point_five_m_moderate	open	dangerous	none	195522	42842
2017-04-18	22	beautiful_day	Partly cloudy day expecting a top of 24 degrees. High tide 1.15pm low tide 7.17am	one_point_five_m_moderate	closed	dangerous	none	195548	42843
2017-04-19	22	windy_and_choppy	Overcast morning with temperatures to reach a high of 21 beaches close today Overcast morning with light winds and strong rips weather today is to reach a high of 21 with chance of late light showers	one_point_five_m_moderate	open	dangerous	none	195594	42844
2017-04-20	22	beautiful_day	Beach open 1 metre east surf	one_m_small	open	dangerous	none	195687	42845
2017-04-21	21	beautiful_day	Beautiful day with a swimming area open	one_m_small	open	dangerous	none	195756	42846
2017-04-22	21	cloudy	Cloudy day with the chance of rain, top of 24 degrees. High tide 5.22pm low tide 11.07am	one_m_small	open	dangerous	none	195781	42847
2017-04-23	22	beautiful_day	Small surf with lots of surfboard riders Swim between the flags	one_m_small	open	be_cautious	none	195795	42848
2017-04-24	21	beautiful_day	Small surf Beautiful day with Ne winds	one_m_small	open	be_cautious	none	195825	42849
2017-04-25	21	cloudy	Small surf Showers forecast at lunch time with Ne winds	one_m_small	open	be_cautious	none	195882	42850
2017-04-26	21	beautiful_day	Sunny morning with increased swell overnight, expecting a top of 23 degrees. Strong winds developing through the day. High tide 7.53M low tide 2.00pm.	one_point_five_m_moderate	open	dangerous	none	195898	42851
2017-04-27	21	cloudy	Increase of southerly swell overnight creating dangerous conditions for surfers, rockfishers and beach users. Expecting a top temperature of 19 degrees, with strong sw winds.	two_m_large	open	dangerous	none	196030	42852
2017-04-28	21	beach_closed	Beach Closed Some big sets coming in Rockfisher man beware	two_m_large	closed	be_cautious	none	196098	42853
2017-04-29	21	beautiful_day	Small surf with local board riders on today	one_m_small	open	be_cautious	none	196148	42854
2017-04-30	20	beautiful_day	Moderate 1.5 metre SE swell with light south winds.	one_point_five_m_moderate	open	dangerous	none	196178	42855
2017-05-01	21	beautiful_day	A beautiful morning at maroubra with a small 1-2ft Sth swell along the beach. A flagged area is up in front of the pavilion.	one_m_small	open	dangerous	none	196200	42856
2017-05-02	22	beautiful_day	A stunning morning at Maroubra beach with light offshore winds and a small 1ft swell along the beach. The flagged swimming area is up in front of the pavilion this morning.	point_five_m_slight	open	dangerous	none	196400	42857
2017-05-03	20	cloudy	Small onshore surf Strong south winds	one_m_small	open	be_cautious	none	196431	42858
2017-05-04	20	cloudy	Small surf with light winds Winds from the south	one_m_small	open	be_cautious	none	196501	42859
2017-05-05	19	beautiful_day	Beautiful morning with light winds _x000D_ Low tide 10:35am (0.5) high tide 4:55pm (1.5)	two_m_large	open	dangerous	none	196592	42860
2017-05-06	21	beautiful_day	A cool but beautiful morning at maroubra with clean calm conditions. Only a very slight south swell with waves of 1 ft along the beach. The flags are up in front of the pavilion this morning.	point_five_m_slight	open	be_cautious	none	196766	42861
2017-05-07	19	beautiful_day	Beautiful morning with light winds and no swell High tide at 7:08am (1.5) low tide 12:46pm (0.5)	below_point_five_m_flat	open	be_cautious	none	196785	42862
2017-05-08	20	beautiful_day	Small surf with a south winds forecast to hit at lunch time	below_point_five_m_flat	open	be_cautious	none	196818	42863
2017-05-09	20	beautiful_day	1 meter south swell Overcast with south winds	one_point_five_m_moderate	open	be_cautious	none	196853	42864
2017-05-10	19	beautiful_day	A fine and beautiful morning with light winds and small waves along the beach. He red and yellow flags are up this morning in front of the pavilion.	point_five_m_slight	open	be_cautious	none	196913	42865
2017-05-11	20	beautiful_day	Another cold but beautiful morning with 2-3ft waves along the beach. The flags are up in front of the pavilion today.	one_point_five_m_moderate	open	dangerous	none	196987	42866
2017-05-12	20	cloudy	Small surf today	one_m_small	open	be_cautious	none	197078	42867
2017-05-13	20	beautiful_day	One metre pluse of E/NE swell with light winds.	one_point_five_m_moderate	open	dangerous	none	197124	42868
2017-05-14	20	cold_and_rainy	Small surf with onshore winds Showers forecast at lunch time	one_m_small	open	be_cautious	none	197143	42869
2017-05-15	19	cold_and_rainy	A cold morning with showers and Sth winds at Maroubra. the flags are up in front of the pavilion this morning.	one_m_small	open	minimal	none	197164	42870
2017-05-16	20	beautiful_day	A beautiful morning at maroubra with light offshore winds and a small to moderate SE swell its waves of 2-3 ft along the beach.	one_point_five_m_moderate	open	dangerous	none	197290	42871
2017-05-17	20	beautiful_day	A mixture of south and east swell up to 1.5 metres with light west winds.	one_point_five_m_moderate	open	dangerous	none	197511	42872
2017-05-18	14	beach_closed	Swell pick up Lifeguards have closed the beach due unsafe swimming area Rock fisherman beware inconsistent swelled with big waves	two_m_large	closed	dangerous	none	197563	42873
2017-05-19	21	cold_and_rainy	Showers 22 degrees.Swell is 2ft from n/e,winds n/e.There are bluebottles today	one_m_small	open	be_cautious	some	197584	42874
2017-05-20	18	cold_and_rainy	Bumpy east swell and NE winds are creating rough conditions . Low tide 9.23 , High tide 3.30pm	one_point_five_m_moderate	open	dangerous	some	197631	42875
2017-05-21	21	beautiful_day	Beach Closed due to dangerous surf conditions	two_m_large	closed	dangerous	none	197647	42876
2017-05-22	20	beach_closed	The beach is closed due to dangerous conditions	plus_two_m_very_large	closed	dangerous	none	197657	42877
2017-05-23	21	beach_closed	Dangerous surf conditions persisting with 2 metre S/SE swell.	two_m_large	open	dangerous	none	197694	42878
2017-05-24	19	beautiful_day	Beach remains closed due to large and powerful surf.	one_point_five_m_moderate	closed	dangerous	none	197726	42879
2017-05-25	19	beautiful_day	A beautiful morning at maroubra beach with a small clean 0.5m SE swell along the beach. While not much on offer for surfers the water is still beautiful and the first whales of the season can be seen heading up the coast.	point_five_m_slight	open	be_cautious	none	197810	42880
2017-05-26	20	beautiful_day	Small surf with beautiful day With Sth winds forecast lunch time	one_m_small	open	be_cautious	none	197895	42881
2017-05-27	20	beautiful_day	Small surf with light winds North Maroubra boardriders contest on today	point_five_m_slight	open	be_cautious	none	197922	42882
2017-05-28	19	beautiful_day	Small east swell with north west winds.	one_m_small	open	dangerous	none	197941	42883
2017-05-29	19	beautiful_day	A cold start to the day at Maroubra with a definite touch of winter in the air. Conditions are beautiful with light SW winds and 0.5m E swell along the beach.	point_five_m_slight	open	be_cautious	none	197964	42884
2017-05-30	19	beautiful_day	Nice conditions South westerly winds High tide 12:19pm (1.4) Low tide 6:12am (0.3)	one_m_small	open	dangerous	none	198025	42885
2017-05-31	20	windy_and_choppy	.5m Sth swell Strong south winds have kick in Surf to pick during the day	point_five_m_slight	open	be_cautious	none	198101	42886
2017-06-01	19	windy_and_choppy	Cool morning with lots of close out	two_m_large	open	be_cautious	none	198144	42887
2017-06-02	19	good_surf	Sunny, crisp day with solid 2 metre surf. Wind offshore and great surfing conditions.	two_m_large	open	be_cautious	none	198200	42888
2017-06-03	19	beach_closed	Swell has picked up lifeguards have closed the beach due to dangerous conditions	plus_two_m_very_large	closed	dangerous	none	198256	42889
2017-06-04	19	beautiful_day	A cool and partly cloudy morning at maroubra with SW winds and a moderate S swell of 1-1.5m. The beach h as reopened today with a small swimming area located south of the pavilion.	one_point_five_m_moderate	open	dangerous	none	198285	42890
2017-06-05	19	beautiful_day	Small surf with west winds	point_five_m_slight	open	be_cautious	none	198311	42891
2017-06-06	19	beautiful_day	Small surf with light winds _x000D_ Showers forecast this afternoon	below_point_five_m_flat	open	be_cautious	none	198388	42892
2017-06-07	19	cold_and_rainy	A cold and windy morning at maroubra with frequent showers along the coast. A flagged area is still up for those people who want to brave the chill for a swim. Stay warm!	one_point_five_m_moderate	open	dangerous	none	198459	42893
2017-06-08	18	cold_and_rainy	Another cold and rainy morning at maroubra with a choppy 1-1.5m S swell and onshore winds. The beach is still open this morning with a small flagged area located south of the pavilion.	one_point_five_m_moderate	open	dangerous	some	198505	42894
2017-06-09	20	beach_closed	Deceptively dangerous surf with NE swell up to 2 metres and south winds. BEACH CLOSED.	one_point_five_m_moderate	closed	dangerous	none	198546	42895
2017-06-10	19	beach_closed	Maroubra beach remains closed due to dangerous surf conditions and powerful onshore winds.	two_m_large	open	dangerous	none	198563	42896
2017-06-11	21	cloudy	NE swell up to 1.5 metres with light winds. Beach closed due to dangerous conditions.	one_point_five_m_moderate	closed	dangerous	none	198580	42897
2017-06-12	19	beach_closed	Maroubra beach remains closed due to powerful rips along the beach.	one_point_five_m_moderate	closed	dangerous	some	198602	42898
2017-06-13	19	cloudy	An overcast and cool morning at maroubra. The beach has been reopened with a small flagged area toward the northern end of the beach.	one_point_five_m_moderate	open	dangerous	none	198661	42899
2017-06-14	19	cold_and_rainy	Small surf with onshore winds and rain	one_m_small	open	minimal	none	198725	42900
2017-06-15	19	beautiful_day	1m surf with lots of close out Sunny day with sw winds	one_m_small	open	be_cautious	none	198779	42901
2017-06-16	20	cloudy	Nice conditions with large swell Low tide 7:02am (0.53) High tide 1:13pm (1.35)	two_m_large	open	dangerous	none	198832	42902
2017-06-17	19	cloudy	1m Se swell with onshore winds forecast today South end boardriders on today	one_m_small	open	be_cautious	none	198911	42903
2017-06-18	19	cloudy	A cold and overcast morning at maroubra with moderate SW winds. We have small waves along the beach and a flagged swimming area is located towards the northern end of the beach.	point_five_m_slight	open	dangerous	none	198939	42904
2017-06-19	19	windy_and_choppy	Partly cloudy with moderate to fresh winds. Swell is messy with a slight chance of rain.	one_point_five_m_moderate	open	be_cautious	none	198976	42905
2017-06-20	NaN	NaN	NaN	NaN	NaN	NaN	NaN	NaN	NaN
2017-06-21	14	beautiful_day	0	below_point_five_m_flat	open	minimal	none	0	42907
2017-06-22	19	beach_closed	Maroubra beach remains closed due to dangerous conditions.	two_m_large	closed	dangerous	none	199322	42908
2017-06-23	18	beach_closed	Dangerous surf. Beach closed.	plus_two_m_very_large	closed	dangerous	none	199361	42909
2017-06-24	19	beautiful_day	Surf has dropped lots of Sutter in the water North Maroubra boardriders on at north Maroubra	one_m_small	open	be_cautious	none	199391	42910
2017-06-25	19	beautiful_day	Nice day 1m swell	one_point_five_m_moderate	open	be_cautious	none	199408	42911
2017-06-26	19	beautiful_day	A cold but beautiful morning at maroubra with light SW winds and a small clean S swell. The flags are up in front of the pavilion.	one_m_small	open	be_cautious	none	199435	42912
2017-06-27	19	cloudy	A cold and overcast morning with a moderate S swell and moderate west winds. The flags are up in front of the pavilion.	one_m_small	open	dangerous	none	199511	42913
2017-06-28	19	cloudy	Small surf today	one_m_small	open	be_cautious	none	199574	42914
2017-06-29	19	cloudy	Very small SE swell with light winds.	below_point_five_m_flat	open	dangerous	none	199643	42915
2017-06-30	19	windy_and_choppy	A cold and windy morning at maroubra. With a rising 1-1.5m Sth swell. The beach is open with the flags up in front of the pavilion.	one_m_small	open	dangerous	none	199714	42916
2017-07-01	19	beach_closed	Maroubra beach has been closed due to dangerous surf conditions caused by a rising Sth swell.	two_m_large	closed	dangerous	none	199820	42917
2017-07-02	19	beach_closed	Dangerous surf beach closed	plus_two_m_very_large	closed	dangerous	none	199835	42918
2017-07-03	19	beach_closed	Cold morning Beach Closed due to unsafe swimming area Still some big set coming through	two_m_large	closed	dangerous	none	199856	42919
2017-07-04	19	beautiful_day	Small surf Sunny day with temperature of 20 With Ne winds	one_m_small	open	be_cautious	none	199949	42920
2017-07-05	19	beautiful_day	Small surf conditions today.Sunny 21 degrees with n/w winds	below_point_five_m_flat	open	be_cautious	none	200065	42921
2017-07-06	NaN	NaN	NaN	NaN	NaN	NaN	NaN	NaN	NaN
2017-07-07	19	beautiful_day	SE swell with light winds_x000D_ High tide 7:05am_x000D_ Low 12:42pm"	point_five_m_slight	open	dangerous	none	200206	42923
2017-07-08	NaN	NaN	NaN	NaN	NaN	NaN	NaN	NaN	NaN
2017-07-09	19	beautiful_day	Beautiful winter morning With very small surf	below_point_five_m_flat	open	minimal	none	200366	42925
2017-07-10	14	beautiful_day	0	below_point_five_m_flat	open	minimal	none	0	42926
2017-07-11	19	beautiful_day	Small swell today with very chilly winds from S/w winds	below_point_five_m_flat	open	be_cautious	none	200442	42927
2017-07-12	14	beautiful_day	0	below_point_five_m_flat	open	minimal	none	0	42928
2017-07-13	19	cloudy	Small SE swell up to a metre with light offshore winds.	one_m_small	open	dangerous	none	200645	42929
2017-07-14	18	beautiful_day	Sunny top temperature of 20 degrees	one_point_five_m_moderate	open	dangerous	none	200736	42930
2017-07-15	19	cloudy	Very small surf Max 17 Light west winds all day	point_five_m_slight	open	be_cautious	none	200797	42931
2017-07-16	18	beautiful_day	A beautiful clear but chilly morning down here at maroubra beach. The flags are up in the middle of the beach and the water is still a pleasant 18.5 degrees.	point_five_m_slight	open	dangerous	none	200814	42932
2017-07-17	17	beautiful_day	Small conditions with light winds.	point_five_m_slight	open	dangerous	none	200863	42933
2017-07-18	19	beautiful_day	Small S/E swell with light winds.	below_point_five_m_flat	open	dangerous	none	200913	42934
2017-07-19	18	beautiful_day	Flat as a tack at maroubra today with not even the hint of a wave. At least the water is still a pleasant 18 degrees. The flags are up today in front of the pavilion.	below_point_five_m_flat	open	minimal	none	200984	42935
2017-07-20	14	beautiful_day	0	below_point_five_m_flat	open	minimal	none	0	42936
2017-07-21	14	beautiful_day	0	below_point_five_m_flat	open	minimal	none	0	42937
2017-07-22	18	beach_closed	Maroubra beach is closed due to dangerous surf conditions with a large and powerful SE swell.	plus_two_m_very_large	closed	minimal	none	201156	42938
2017-07-23	18	beautiful_day	BEACH CLOSED due to dangerous conditions	two_m_large	closed	dangerous	none	201174	42939
2017-07-24	14	beautiful_day	0	below_point_five_m_flat	open	minimal	none	0	42940
2017-07-25	18	beautiful_day	Another stunning morning down here at maroubra with light SW winds and a small to moderate 1m + S swell. The flags are up in front of the pavilion.	one_m_small	open	be_cautious	none	201282	42941
2017-07-26	14	beautiful_day	0	below_point_five_m_flat	open	minimal	none	0	42942
2017-07-27	14	beautiful_day	0	below_point_five_m_flat	open	minimal	none	0	42943
2017-07-28	14	cloudy	Small surf Overcast clearing to a fine day	one_m_small	open	minimal	none	201569	42944
2017-07-29	18	beautiful_day	A sunny but chilly morning at maroubra with moderate SW winds and a rise in south swell overnight producing 2-3 ft waves along the northern half of the beach. The flags are up this morning just to the south of the pavilion.	one_point_five_m_moderate	open	dangerous	none	201619	42945
2017-07-30	NaN	NaN	NaN	NaN	NaN	NaN	NaN	NaN	NaN
2017-07-31	18	cloudy	Overcast morning with showers predicte throughout the day	below_point_five_m_flat	open	be_cautious	none	201685	42948
2017-08-01	14	beautiful_day	0	below_point_five_m_flat	open	minimal	none	0	42948
2017-08-02	18	beach_closed	Maroubra beach remains closed due to dangerous conditions	two_m_large	closed	dangerous	none	201883	42949
2017-08-03	18	beach_closed	Cloudy with rain developing, northwest winds, 2-4 foot southeast swell, low tide 10:46am 0.6am & high tide 5:28pm 1.6m. Beach closed due to dangerous surf conditions.	one_point_five_m_moderate	open	minimal	none	201953	42950
2017-08-04	18	beach_closed	Beach closed due to dangerous conditions	one_m_small	closed	dangerous	none	202005	42951
2017-08-05	18	beautiful_day	Small inconsistent swell Nice day with strong wnw winds	point_five_m_slight	open	be_cautious	none	202058	42952
2017-08-06	18	beautiful_day	Nice day with nil surf	below_point_five_m_flat	open	be_cautious	none	202073	42953
2017-08-07	18	beautiful_day	Sunny day with light northwest winds, 1 foot northeast swell, high tide 8:00am 1.4m & low tide 1:38pm 0.5m.	point_five_m_slight	open	minimal	none	202112	42954
2017-08-08	18	beautiful_day	A Beautiful but cold morning with light sw winds and flat conditions. The flags are up south of the pavilion.	below_point_five_m_flat	open	be_cautious	none	202193	42955
2017-08-09	18	beautiful_day	Small waves Sunny day with light offshore winds	one_m_small	open	be_cautious	none	202292	42956
2017-08-10	18	beautiful_day	Small surf with nw winds	one_m_small	open	be_cautious	none	202374	42957
2017-08-11	18	cloudy	An overcast but mild morning with light winds and moderate swell along the beach. The flags are up south of the pavilion.	one_point_five_m_moderate	open	dangerous	none	202444	42958
2017-08-12	17	beautiful_day	A Beautiful morning at maroubra but not much in the way o f surf with yesterday's swell all but disappearing. The flags are up this morning south of the pavilion.	below_point_five_m_flat	open	be_cautious	none	202505	42959
2017-08-13	18	beautiful_day	A beautiful cool morning with a small 1-2ft south swell creating some small waves mainly at the northern end of the beach. The flagged swimming area is located south of the pavilion.	point_five_m_slight	open	dangerous	none	202523	42960
2017-08-14	18	beautiful_day	Surf has pick lots of close out due to south swell	one_point_five_m_moderate	open	be_cautious	none	202545	42961
2017-08-15	17	beautiful_day	Another beautiful day Small surf	one_m_small	open	be_cautious	none	202653	42962
2017-08-16	18	beautiful_day	A beautiful mild morning at maroubra with offshore winds and a small 0.5-1m N swell. The flags are up south of the pavilion.	point_five_m_slight	open	dangerous	none	202717	42963
2017-08-17	18	beautiful_day	Sunny day with light north winds, o.5 northeast swell, low tide 9:41am & 4:17pm.	point_five_m_slight	open	minimal	none	202788	42964
2017-08-18	18	beautiful_day	Beautiful day with strong winds forecast today nil surf	below_point_five_m_flat	open	be_cautious	none	202855	42965
2017-08-19	18	beautiful_day	Beach closed due to dangerous conditions	plus_two_m_very_large	closed	dangerous	none	202956	42966
2017-08-20	19	beach_closed	Beach closed due to dangerous surf No swimming	plus_two_m_very_large	closed	minimal	none	202982	42967
2017-08-21	14	beautiful_day	0	below_point_five_m_flat	open	minimal	none	0	42968
2017-08-22	18	beach_closed	Maroubra beach remains closed due to dangerous conditions.	two_m_large	closed	dangerous	none	203071	42969
2017-08-23	NaN	NaN	NaN	NaN	NaN	NaN	NaN	NaN	NaN
2017-08-24	17	beautiful_day	Surf has dropped Sunny morning with possible showers at lunchtimes Southerly wind due to hit mid morning	one_point_five_m_moderate	open	be_cautious	none	203205	42971
2017-08-25	17	cloudy	2-3ft south swell, moderate SW winds. Morning high tide 10:45am	one_point_five_m_moderate	open	dangerous	none	203273	42972
2017-08-26	18	beautiful_day	Nice winters day with off shore winds High tide 11:29am (1.5) Low tide 5:32pm (0.5)	one_m_small	open	be_cautious	none	203315	42973
2017-08-27	17	beautiful_day	Sunny day with possible late showers, light west winds, 2-3 foot south swell, high tide 12:12pm 1.5m & low tide 6:23pm 0.6m.	point_five_m_slight	open	minimal	none	203335	42974
2017-08-28	14	rough_conditions	Surf has picked up Lifeguards will monitor conditions throughout the day Lifeguards have made a small swimming area	two_m_large	open	be_cautious	none	203368	42975
2017-08-29	17	beach_closed	Beach Closed	plus_two_m_very_large	closed	dangerous	none	203430	42976
2017-08-30	17	beautiful_day	Sunny day, 3 foot south swell, low tide 8:06am 0.7m & high tide 2:50pm 1.4m.	one_point_five_m_moderate	closed	dangerous	none	203552	42977
2017-08-31	18	beach_closed	Maroubra Beach Closed due to dangerous surf conditions.	two_m_large	closed	dangerous	none	203694	42978
2017-09-01	17	beach_closed	Beach closed	two_m_large	closed	dangerous	none	203798	42979
2017-09-02	17	beach_closed	Beach Closed	plus_two_m_very_large	open	dangerous	none	203915	42980
2017-09-03	17	beautiful_day	Nice morning 1metre swell very crowded With Ne to new winds today Happy fathers	one_point_five_m_moderate	open	be_cautious	some	203967	42981
2017-09-04	18	beautiful_day	Sunny day with slight northwest winds, 1foot northeast swell, high was at 6:57am 0.3m & low tide 12:38pm 0.5m.	below_point_five_m_flat	open	minimal	none	204003	42982
2017-09-05	18	beautiful_day	Sunny day with light northwest winds, slight 0.5 to 1 foot south swell, high tide 7:33am 1.4m & low tide 1:19pm 0.4m.	below_point_five_m_flat	open	minimal	none	204145	42983
2017-09-06	18	beautiful_day	Fresh crisp morning with strong offshore winds and small 0.5m south swell. High tide - 8:10am (1.5m) & low tide 2:00pm (0.4m). Flags south of office.	point_five_m_slight	open	be_cautious	none	204274	42984
2017-09-07	14	beautiful_day	0	below_point_five_m_flat	open	minimal	none	0	42985
2017-09-08	18	beach_closed	Maroubra beach remains closed due to dangerous surf conditions.	two_m_large	closed	dangerous	none	204402	42986
2017-09-09	18	dangerous_conditions	Mostly sunny day with northwest winds, 5-6 foot south swell, high tide 10:11am 1.6m & low tide 4:14pm 0.3m. Beach closed due to dangerous surf conditions.	plus_two_m_very_large	closed	minimal	none	204443	42987
2017-09-10	18	beach_closed	Mostly sunny day with northwest winds, 5-8 foot south swell, high tide 10:57am 1.6m & low tide 5:05pm 0.4m. Beach closed due to dangerous surf conditions.	plus_two_m_very_large	closed	dangerous	none	204464	42988
2017-09-11	17	dangerous_conditions	Beach Closed	plus_two_m_very_large	closed	dangerous	none	204491	42989
2017-09-12	19	beautiful_day	Nice day with light winds _x000D_ Nice waves around for surfers	one_point_five_m_moderate	open	dangerous	none	204559	42990
2017-09-13	18	beautiful_day	Hot & Sunny day with Northwest winds, 1-2 foot swell, low tide 7:10am 0.5m & high tide 1:43pm 1.6m.	point_five_m_slight	open	minimal	none	204631	42991
2017-09-14	17	windy_and_choppy	Partly 18 degrees with strong S/w winds.swim between the flags	one_point_five_m_moderate	open	dangerous	none	204719	42992
2017-09-15	18	beautiful_day	Sunny day with moderate swell, expecting a top temperature of 22 degrees. High tide 4.-1pm Low tide 9.33am.	one_point_five_m_moderate	open	dangerous	none	204808	42993
2017-09-16	18	beautiful_day	Moderate waves, with a sunny day expected, top of 22 degrees. North west winds 20-30km. High tide 5.17pm low tide 10.47am	one_m_small	open	dangerous	none	204869	42994
2017-09-17	18	beautiful_day	Increased swell overnight, large surf and sunny conditions. Low tide 11.41am high tide 6.05pm. Make sure to swim between the flags.,	two_m_large	open	minimal	none	204888	42995
2017-09-18	18	dangerous_conditions	Beach closed due to dangerous conditions with a number of dangerous rips along the beach. Strictly no swimming today	one_point_five_m_moderate	closed	dangerous	none	204943	42996
2017-09-19	17	beautiful_day	Maroubra beach has reopened this morning with a flagged swimming area erected south of the pavilion.	one_point_five_m_moderate	open	dangerous	none	204989	42997
2017-09-20	18	beach_closed	Beach closed	two_m_large	closed	be_cautious	none	205033	42998
2017-09-21	17	beautiful_day	4ft swell, Surf has dropped since yesterday making way for large crowds out in the surf, there is a small swimming area established just south of the skate park on a good bank. light winds from the west tending east in the afternoon.	two_m_large	open	be_cautious	none	205112	42999
2017-09-22	17	beautiful_day	A beautiful spring morning at Maroubra with light offshore winds and a moderate 2-3 ft SE swell along the beach. The red and yellow flags are up just south of the pavilion.	one_point_five_m_moderate	open	dangerous	none	205164	43000
2017-09-23	17	beautiful_day	A warm beautiful morning here at Maroubra Beach with only a slight wave along the beach. A large flagged swimming area is up in the middle of the beach.	point_five_m_slight	open	dangerous	none	205230	43001
2017-09-24	17	beautiful_day	A hot morning with Strong Westerly winds forecast through the day. The flags are up south of the pavilion this morning.	one_m_small	open	dangerous	none	205256	43002
2017-09-25	17	beautiful_day	Hot warm sunny day, with westerly winds increasing in afternoon, nice moderate wave conditions	one_m_small	open	minimal	none	205357	43003
2017-09-26	17	beautiful_day	Small swell with light winds	one_point_five_m_moderate	open	dangerous	none	205410	43004
2017-09-27	16	windy_and_choppy	A partly cloudy morning with moderate to strong NE winds. A flagged area is up south of the pavilion for those keen to brace the chilly 16 degree water temperature.	one_m_small	open	dangerous	none	205476	43005
2017-09-28	16	rough_conditions	Small flagged area 50 metres south of lifeguard office. Swim between the flags today as there is a number of dangerous rips and moderate size swell along the beach.	one_point_five_m_moderate	open	dangerous	none	205576	43006
2017-09-29	17	beautiful_day	Nice and sunny, moderate surf conditions with westerly winds.	one_point_five_m_moderate	open	minimal	none	205682	43007
2017-09-30	17	cloudy	Small surf today Rip Curl Grom search surfing contest is on today	one_m_small	open	be_cautious	none	205849	43008
2017-10-01	17	beautiful_day	Nice sunny day with large south swell Rip curl grom search at northern end of beach	two_m_large	open	dangerous	none	205874	43009
2017-10-02	18	beautiful_day	Beautiful morning with only a small swell.. Rip curl grom search on	one_m_small	open	be_cautious	likely	205888	43010
2017-10-03	18	cloudy	Grom search surfing comp still on...	one_m_small	open	be_cautious	likely	205917	43011
2017-10-04	17	cloudy	Small swell with moderate winds	one_m_small	open	dangerous	none	206012	43012
2017-10-05	18	cloudy	Small surf due to high tide Strong Ne winds forecast today	one_m_small	open	be_cautious	none	206064	43013
2017-10-06	16	beautiful_day	An overcast morning with light winds and small waves along the beach. The flags are up south of the pavilion.	one_m_small	open	be_cautious	none	206105	43014
2017-10-07	17	cloudy	Overcast day with a choppy swell running	one_point_five_m_moderate	open	dangerous	likely	206139	43015
2017-10-08	NaN	NaN	NaN	NaN	NaN	NaN	NaN	NaN	NaN
2017-10-09	17	rough_conditions	Beach closed due to Dangerous conditions, large swell and strong rips across the beach has led to Maroubra beach being closed. High tide 11.24am low tide 5.51pm	two_m_large	closed	dangerous	none	206199	43017
2017-10-10	18	cloudy	2-3ft Swell with moderate winds	one_point_five_m_moderate	open	dangerous	none	206268	43018
2017-10-11	17	windy_and_choppy	A grey morning with a small choppy swell and Onshore winds. The flags are up south of the pavilion this morning.	one_m_small	open	be_cautious	none	206365	43019
2017-10-12	18	cold_and_rainy	Wet and overcast conditions predicted throughout the day, Itâ€™s a 2 foot east swell with light sw winds	one_m_small	open	be_cautious	none	206433	43020
2017-10-13	17	beautiful_day	Small conditions with light winds	point_five_m_slight	open	dangerous	none	206514	43021
2017-10-14	18	beautiful_day	Expecting a cloudy day with rain approximately 2-7mm. Strong southeasterly winds through out the day.	one_m_small	open	dangerous	none	206575	43022
2017-10-15	NaN	NaN	NaN	NaN	NaN	NaN	NaN	NaN	NaN
2017-10-16	18	beautiful_day	Nice sunny day expected with small 1 metre south swell and light onshore winds. High tide - 6:40am (1.4m) & low tide - 12:33pm (0.5m)	one_m_small	open	dangerous	none	206655	43024
2017-10-17	18	cloudy	An overcast morning with light winds and moderate 1-1.5m swell. The flags are up this morning south of the pavilion.	one_point_five_m_moderate	open	dangerous	some	206751	43025
2017-10-18	18	beautiful_day	Partly cloudy, warm and sunny day	one_m_small	open	minimal	none	206875	43026
2017-10-19	NaN	NaN	NaN	NaN	NaN	NaN	NaN	NaN	NaN
2017-10-20	18	cold_and_rainy	Cloudy with showers, light south winds, 2ft northeast swell, high tide 9:24am 1.7m & low tide 3:29pm0.3m.	below_point_five_m_flat	open	be_cautious	many	207061	43028
2017-10-21	17	cloudy	Partly overcast with showers, moderate south winds, 2-3 foot Northeast swell, high tide 10:00am 1.7m & low tide 4:18pm 0.3m	one_m_small	open	be_cautious	some	207128	43029
2017-10-22	17	cloudy	Partly cloudy day with a chance of late showers, light west winds, 1-2 Northeast swell, high tide10:33am 1.7m & low tide 5:58pm 0.4m	one_m_small	open	minimal	none	207159	43030
2017-10-23	17	cloudy	A new S swell showing a better organised 2-3ft across the beach. Light W winds expected to tend 15kn later in the afternoon.11:00am high 5:30pm low	one_point_five_m_moderate	open	be_cautious	none	207207	43031
2017-10-24	18	beautiful_day	Nice day forecast today Small surf with strong NE winds	one_m_small	open	be_cautious	likely	207292	43032
2017-10-25	NaN	NaN	NaN	NaN	NaN	NaN	NaN	NaN	NaN
2017-10-26	17	cloudy	Mostly cloudy with late thunderstorms, light southwest winds 1 foot southswell, low tide 6:39am 0.7m & high tide 1:09pm 1.5m.	point_five_m_slight	open	minimal	none	207478	43034
2017-10-27	18	cloudy	Cloudy with rain developing Southerly wind choppy conditions	one_m_small	open	minimal	none	207551	43035
2017-10-28	18	beautiful_day	Surf has pick up 1.5m east swell Ne wind to picking up throughout the day	one_point_five_m_moderate	open	be_cautious	none	207607	43036
2017-10-29	NaN	NaN	NaN	NaN	NaN	NaN	NaN	NaN	NaN
2017-10-30	18	beautiful_day	Nice sunny day with temperatures to reach a high of 31Â° there is a small east swell and strong southerly winds predicted for this afternoon	one_m_small	open	be_cautious	none	207684	43038
2017-10-31	18	windy_and_choppy	Overcast and cold morning with predicted showers forecast through out the day	one_m_small	open	be_cautious	none	207774	43039
2017-11-01	17	cloudy	3-4ft Swell with strong south east winds	one_point_five_m_moderate	open	dangerous	none	207858	43040
2017-11-02	18	beach_closed	Beach Closed	two_m_large	closed	dangerous	none	207923	43041
2017-11-03	18	good_surf	Maroubra Beach has reopened this morning after being closed the previous two days due to dangerous surf. The flags are up south of the pavilion.	one_point_five_m_moderate	open	minimal	none	207984	43042
2017-11-04	19	windy_and_choppy	Cold windy and choppy	one_m_small	open	be_cautious	none	208041	43043
2017-11-05	18	cold_and_rainy	Cold and rainy day with large rough seas, high tide 9.40 am , low tide 4.00pm	one_point_five_m_moderate	open	dangerous	likely	208062	43044
2017-11-06	18	cold_and_rainy	Strong NE winds with choppy surf Lots of rain forecast today	one_point_five_m_moderate	open	be_cautious	likely	208106	43045
2017-11-07	18	beach_closed	Beach Closed due to dangerous conditions Surf is still big Sw wind this morning with se winds this afternoon	plus_two_m_very_large	closed	dangerous	none	208204	43046
2017-11-08	18	beach_closed	Beach closed due to dangerous conditions	plus_two_m_very_large	closed	dangerous	none	208296	43047
2017-11-09	18	dangerous_conditions	Beach closed due to unsafe swimming areas	two_m_large	closed	dangerous	some	208387	43048
2017-11-10	17	beautiful_day	Beach closed due to dangerous conditions.	one_point_five_m_moderate	open	dangerous	none	208457	43049
2017-11-11	18	beautiful_day	South Swell 3-5ft 6kn winds from the NW, 8:50am low and 3:15pm high	one_m_small	open	be_cautious	likely	208524	43050
2017-11-12	19	cloudy	Partly cloudy day, with light north easterly wind with a moderate swell and RANDWICK shield being held today.	one_point_five_m_moderate	open	minimal	none	208551	43051
2017-11-13	18	cloudy	3 foot east swell with northeast winds, Some bluebottles along the shore line Weather today is to reach a high of 22	one_point_five_m_moderate	open	be_cautious	likely	208598	43052
2017-11-14	18	cloudy	Overcast morning with light winds, temperature today is to reach a high of 21 .	one_m_small	open	be_cautious	likely	208715	43053
2017-11-15	19	beautiful_day	Nice sunny and hot day, with light winds increasing in the afternoon, small to moderate swell size.	one_m_small	open	minimal	none	208832	43054
2017-11-16	18	beautiful_day	Nice day with strong NE winds Possible some bluebottles this afternoon	one_m_small	open	be_cautious	likely	208932	43055
2017-11-17	17	windy_and_choppy	An overcast and windy morning with showers and storms forecast for later in the day. Choppy conditions on the water with a flagged swimming area up in front of the pavilion.	one_m_small	open	dangerous	none	208997	43056
2017-11-18	17	dangerous_conditions	Small flagged area in front of lifeguard tower with a number of rips along the beach and small East swell.	one_m_small	open	dangerous	likely	209075	43057
2017-11-19	16	beautiful_day	Showers expected ,with NE winds and rising NE swell 1m high tide 10.04 am ,low tide 4.38pm	one_m_small	open	dangerous	likely	209115	43058
2017-11-20	16	cloudy	Cool and cloudy day, with possible showers, moderate winds and swell.	one_point_five_m_moderate	open	minimal	none	209167	43059
2017-11-21	16	cloudy	3-4ft Swell with moderate winds	one_point_five_m_moderate	open	dangerous	none	209255	43060
2017-11-22	16	cloudy	Overcast morning with light winds and showers, cloudy most of the day with temperatures to reach a high of 22	one_point_five_m_moderate	open	be_cautious	none	209379	43061
2017-11-23	17	beautiful_day	A beautiful sunny morning at maroubra with a small NE swell across the beach. There are some dangerous rips along the beach today so please be sure to swim between the flags.	one_m_small	open	dangerous	none	209501	43062
2017-11-24	18	beautiful_day	Small surf with ne winds all day	one_m_small	open	be_cautious	some	209568	43063
2017-11-25	17	beautiful_day	Beautiful sunny morning with 3 ft ENE windswell and light NNW winds. tops of 27 expected with 7am low tide and 1:30pm high tide.	one_point_five_m_moderate	open	dangerous	some	209619	43064
2017-11-26	17	beautiful_day	A hot and sunny morning with light winds and a moderate Swell along the beach. A large flagged swimming area is up in the middle of the beach.	one_point_five_m_moderate	open	dangerous	none	209648	43065
2017-11-27	14	cloudy	Cloudy day with possible thunderstorms today, northeast winds, 1-3 foot northeast swell, low tide 9:03am 0.8m & high tide 3:18am 1.4m.	one_m_small	open	minimal	none	209682	43066
2017-11-28	17	beautiful_day	Mostly sunny day with south winds, 2 foot northeast swell, low tide 10:13am 1.3m & high tide 4:23pm 1.4m.	one_m_small	open	minimal	none	209797	43067
2017-11-29	17	cloudy	Partly cloudy day with a top of 26 degrees expected. Waves are currently 1m , Swell from the east, light winds this morning creating smooth conditions. Remember to swim between the red and yellow flags.	one_m_small	open	dangerous	none	209852	43068
2017-11-30	17	beautiful_day	Left over ENE Swell is still evident with 2-3ft of Swell pushing across the expances of the beach. Light offshore winds expected to turn NE in the afternoon.	one_point_five_m_moderate	open	be_cautious	none	209946	43069
2017-12-01	17	windy_and_choppy	A sunny morning with choppy conditions and moderate on shore NE winds. A flagged swimming area is located in front of the pavilion	one_point_five_m_moderate	open	be_cautious	none	210028	43070
2017-12-02	18	beach_closed	Beach Closed	two_m_large	closed	dangerous	none	210080	43071
2017-12-03	16	beach_closed	Large NE swell with dangerous conditions.	two_m_large	closed	dangerous	none	210111	43072
2017-12-04	15	beautiful_day	NE swell with strong winds	one_point_five_m_moderate	open	dangerous	none	210156	43073
2017-12-05	17	windy_and_choppy	1.5m surf with strong Sth winds Showers forecast for today	one_point_five_m_moderate	open	be_cautious	none	210232	43074
2017-12-06	17	beach_closed	Maroubra beach is closed due to dangerous conditions.	plus_two_m_very_large	closed	dangerous	none	210307	43075
2017-12-07	17	beach_closed	Maroubra beach is closed today due to dangerous surf conditions.	plus_two_m_very_large	closed	dangerous	none	210387	43076
2017-12-08	18	cloudy	BEACH CLOSED due to dangerous conditions.	one_point_five_m_moderate	open	dangerous	none	210450	43077
2017-12-09	18	windy_and_choppy	Beach open with N/E winds	one_point_five_m_moderate	open	dangerous	none	210508	43078
2017-12-10	18	beautiful_day	Nice day with N/E winds	one_point_five_m_moderate	open	be_cautious	none	210539	43079
2017-12-11	18	beautiful_day	Nice morning with a few rips up and down the beach...	one_m_small	open	dangerous	likely	210566	43080
2017-12-12	17	cloudy	Morning cloud expected to clear for a mostly fine day. Winds NE. A flagged area is up north of the pavilion.	one_m_small	open	dangerous	none	210709	43081
2017-12-13	18	beautiful_day	Small swell conditions with light winds	point_five_m_slight	open	dangerous	none	210745	43082
2017-12-14	18	beautiful_day	Nice hot and sunny day with dangerous conditions	two_m_large	open	dangerous	none	210789	43083
2017-12-15	17	windy_and_choppy	Strong southerly winds making for choppy rough conditions. Low tide - 1:42pm (0.5m) & high tide - 7:16am (1.6m)	one_point_five_m_moderate	open	dangerous	none	210830	43084
2017-12-16	18	cloudy	Overcast this morning but clearing to a sunny day,31.	one_point_five_m_moderate	open	dangerous	none	210867	43085
2017-12-17	18	cloudy	Partly cloudy,with southeast winds, 2 foot northeast swell, high tide 8:32am 1.7pm & low tide 3.07pm 0.4m.	one_m_small	open	minimal	none	210879	43086
2017-12-18	18	beautiful_day	Expecting a partly cloudy day with a top of 30degrees. High tide 9.07am, low tide 3.44pm	one_m_small	open	dangerous	none	210897	43087
2017-12-19	18	beautiful_day	Small conditions with light winds	point_five_m_slight	open	dangerous	none	210957	43088
2017-12-20	19	beautiful_day	Beautiful but really hot and humid	one_m_small	open	minimal	likely	210986	43089
2017-12-21	19	windy_and_choppy	Windy cold and choppy this morning	point_five_m_slight	open	be_cautious	none	211036	43090
2017-12-22	19	beautiful_day	Nice day with light winds	one_point_five_m_moderate	open	dangerous	none	211110	43091
2017-12-23	NaN	NaN	NaN	NaN	NaN	NaN	NaN	NaN	NaN
2017-12-24	19	beautiful_day	Sunny day with the possibility of a late cooler change. Swell currently 1/2ft east. High tide 12.56pm low tide 6.38am	one_m_small	open	dangerous	none	211192	43093
2017-12-25	18	beautiful_day	Overcast and cloudy morning, 2-3ft swell from the south east, choppy and bumpy conditions as a result of the strong winds. Merry Christmas!	one_point_five_m_moderate	open	be_cautious	none	211208	43094
2017-12-26	18	windy_and_choppy	An overcast morning with easterly winds. A small 0.5m swell along the beach. The flagged swimming area is up north of the pavilion.	point_five_m_slight	open	be_cautious	none	211216	43095
2017-12-27	14	beautiful_day	0	below_point_five_m_flat	open	minimal	none	0	43096
2017-12-28	19	beautiful_day	Nice day with N/E winds	one_point_five_m_moderate	open	dangerous	none	211299	43097
2017-12-29	19	sunny_and_hot	A warm morning at maroubra with light NE winds. The flagged swimming area is up north of the pavilion.	one_point_five_m_moderate	open	dangerous	none	211393	43098
2017-12-30	19	windy_and_choppy	Rain this morning With more expected during the day	one_point_five_m_moderate	open	dangerous	likely	211431	43099
2017-12-31	18	windy_and_choppy	Not much of a beach day today with strong southerly winds blowing	point_five_m_slight	open	dangerous	likely	211451	43100
2018-01-01	19	beautiful_day	A mix of rising south ground swell with some left over SE swell creating a bit of a bump across the whole of Maroubra. There will be two flagged areas from 9am. Light NE winds. Morning lowtide.	one_m_small	open	be_cautious	some	211486	43101
2018-01-02	19	beautiful_day	Mix of NE wind swell combined with S ground swell creating some turbulent conditions across the entire stretch of Maroubra. Moderate SSE winds. 9am high 3:40pm low	one_m_small	open	dangerous	some	211507	43102
2018-01-03	19	windy_and_choppy	Not a beach day, seaweed rain and bluebottles...	below_point_five_m_flat	open	be_cautious	some	211570	43103
2018-01-04	19	cold_and_rainy	Overcast morning with light showers forecast throughout the day Temperatures are to reach a high of 20Â°	one_m_small	open	be_cautious	none	211610	43104
2018-01-05	18	beautiful_day	Small swell with light winds	below_point_five_m_flat	open	dangerous	none	211696	43105
2018-01-06	20	beautiful_day	Nice hot sunny day with light north easterly winds,some weed in the water with bluebottles likely	below_point_five_m_flat	open	minimal	likely	211747	43106
2018-01-07	20	beautiful_day	Beautiful morning with hot weather forecast today 0.5m from the north South wind forecast this afternoon and possibly afternoon storms	one_m_small	open	be_cautious	none	211765	43107
2018-01-08	20	cloudy	Cloudy morning with a hot day expected	point_five_m_slight	open	be_cautious	likely	211790	43108
2018-01-09	19	cold_and_rainy	Heavy rain and windy conditions today	below_point_five_m_flat	open	be_cautious	likely	211861	43109
2018-01-10	20	cloudy	Small swell with strong SE winds	point_five_m_slight	open	dangerous	none	211987	43110
2018-01-11	20	cloudy	Small surf with light winds	below_point_five_m_flat	open	dangerous	none	212066	43111
2018-01-12	19	cloudy	Overcast day with a temperature of 26C. High tide at 6am (1.52m) and low tide at 12.37pm (0.62m)	below_point_five_m_flat	open	be_cautious	none	212110	43112
2018-01-13	NaN	NaN	NaN	NaN	NaN	NaN	NaN	NaN	NaN
2018-01-14	20	beach_closed	Beach closed to dangerous conditions	two_m_large	closed	dangerous	none	212252	43114
2018-01-15	20	beach_closed	Large swell strong winds BEACH CLOSED	one_point_five_m_moderate	closed	be_cautious	likely	212265	43115
2018-01-16	20	beach_closed	Beach closed due to dangerous swimming conditions.	plus_two_m_very_large	closed	dangerous	none	212401	43116
2018-01-17	20	beach_closed	Hazardous surf conditions along the coast. Maroubra Beach is Closed today due to dangerous surf conditions.	plus_two_m_very_large	closed	dangerous	none	212492	43117
2018-01-18	20	beach_closed	Beach closed	two_m_large	closed	dangerous	likely	212585	43118
2018-01-19	20	beautiful_day	2-3ft with NE winds	one_point_five_m_moderate	open	dangerous	none	212770	43119
2018-01-20	20	beautiful_day	Very hot day expected with a top of 32 degrees and strong northeast winds. Both north and south Maroubra flags are up for beach users safety. Carve pro surfing event is on today.	one_m_small	open	dangerous	none	212814	43120
2018-01-21	NaN	NaN	NaN	NaN	NaN	NaN	NaN	NaN	NaN
2018-01-22	21	beautiful_day	Another hot day expected with north east winds , Maroubra beach is open for swimming high tide 12.25pm , low tide 6.57pm	below_point_five_m_flat	open	dangerous	likely	212872	43122
2018-01-23	21	windy_and_choppy	Overcast morning with strong NE winds creating choppy conditions along the beach. The flagged swimming area is up in front of the pavilion.	one_point_five_m_moderate	open	dangerous	likely	213000	43123
2018-01-24	21	cloudy	Partly cloudy warm day	point_five_m_slight	open	be_cautious	likely	213120	43124
2018-01-25	20	beautiful_day	Expecting a warm day with moderate surf conditions. High tide 3.07pm low tide 9.06am. Remember to swim between the flags at all times.	one_m_small	open	dangerous	none	213254	43125
2018-01-26	NaN	NaN	NaN	NaN	NaN	NaN	NaN	NaN	NaN
2018-01-27	20	strong_rips	A mostly sunny morning with light NE winds. A small choppy 1m NE swell along the beach. strong rips so please swim between the flags.	one_m_small	open	dangerous	some	213368	43127
2018-01-28	20	cloudy	Overcast morning, the swell has picked up 3ft NE. Be cautious as there is number of hazardous rips and currents along the beach. Swim between the flags.	one_point_five_m_moderate	open	dangerous	likely	213398	43128
2018-01-29	20	beautiful_day	Moderate surf conditions with a sunny conditions predicted and a top of 28 degrees. High tide 7.02am Low tide 1.45pm	one_point_five_m_moderate	open	dangerous	none	213470	43129
2018-01-30	19	beautiful_day	Nice morning conditions are choppy Strong NE winds forecast today good chance we will see bluebottles this afternoon Swim between the flags	one_point_five_m_moderate	open	be_cautious	likely	213616	43130
2018-01-31	20	cold_and_rainy	Cold and windy with a rising east swell High tide 9.00 am 1.9m Low tide 3.40pm o.o6m	one_point_five_m_moderate	open	dangerous	likely	213802	43131
2018-02-01	20	windy_and_choppy	A cool morning at maroubra with a rising Sth swell and southerly winds. The beach remains open with a flagged area up in front of the pavilion.	one_point_five_m_moderate	open	be_cautious	none	214000	43132
2018-02-02	19	beach_closed	Beach Closed due to dangerous conditions No swimming	two_m_large	closed	dangerous	none	214100	43133
2018-02-03	21	rough_conditions	Showers with large surf conditions, conditions are quite rough so be cautious and stay close to shore.	two_m_large	open	be_cautious	none	214207	43134
2018-02-04	21	cloudy	Moderate swell, partly cloudy with a shower or two and tricky conditions.	one_point_five_m_moderate	open	be_cautious	none	214250	43135
2018-02-05	20	dangerous_conditions	Dangerous conditions due to moderate size SE swell and numerous rips. Flags up in front of skate park	one_m_small	open	dangerous	none	214302	43136
2018-02-06	20	beach_closed	Beach Closed with dangerous conditions right along the beach. Many bluebottles on the shoreline.	one_point_five_m_moderate	closed	dangerous	many	214414	43137
2018-02-07	20	beautiful_day	Moderate swell, a few gutters along the beach so ensure you swim between the flags, 8:38 low tide and high tide at 2:55pm	one_point_five_m_moderate	open	dangerous	some	214553	43138
2018-02-08	20	beautiful_day	Expecting warm conditions with a small swell, moderate northerly winds predicted do after midday. High tide 3.33pm low tide 9.47am	one_m_small	open	dangerous	none	214666	43139
2018-02-09	20	strong_rips	Strong rips along the beach with the flags up south of the pavilion.	one_point_five_m_moderate	open	dangerous	some	214764	43140
2018-02-10	20	strong_rips	Sydney lifesaving branch carnival is being held at maroubra beach today. A public flagged swimming area is up and located at the southern end of beach.	one_m_small	open	dangerous	some	214838	43141
2018-02-11	20	beautiful_day	Nippers carnival being hosted at Maroubra this morning with most of the northern part of the beach clos ed for competition. A public swimming area is located at the southern end of the beach.	below_point_five_m_flat	open	dangerous	likely	214868	43142
2018-02-12	21	cloudy	Partly cloudy humid day, with a moderate swell.	one_point_five_m_moderate	open	be_cautious	none	214914	43143
2018-02-13	20	cloudy	Small surf today Strong south winds Some bluebottles on shore	one_m_small	open	be_cautious	some	215063	43144
2018-02-14	20	cloudy	An overcast morning with light winds. The flags are up in front of the pavilion. Small 1m surf along the beach.	one_m_small	open	dangerous	none	215172	43145
2018-02-15	22	beautiful_day	Beautiful day again at Maroubra with a slightly larger swell than yesterday 9 oâ€™clock high tide NE winds bringing in more bluebottles	one_point_five_m_moderate	open	be_cautious	some	215290	43146
2018-02-16	NaN	NaN	NaN	NaN	NaN	NaN	NaN	NaN	NaN
2018-02-17	20	rough_conditions	Choppy conditions with onshore winds Lifeguards to monitor conditions throughout the day The surf is forecast to pick up Bluebottles likely to come in with this NE winds	one_point_five_m_moderate	open	be_cautious	likely	215411	43148
2018-02-18	NaN	NaN	NaN	NaN	NaN	NaN	NaN	NaN	NaN
2018-02-19	20	beach_closed	Maroubra Beach remains Closed this morning due to a large NE swell. Conditions will be monitored throughout the day.	two_m_large	closed	dangerous	none	215489	43150
2018-02-20	19	beach_closed	Rough conditions along the beach with a messy east swell and strong Sth winds. Maroubra Beach is Closed due to dangerous conditions.	plus_two_m_very_large	closed	dangerous	none	215558	43151
2018-02-21	20	beach_closed	Beach closed due to dangerous surf conditions Strong winds forecast today	plus_two_m_very_large	closed	dangerous	some	215624	43152
2018-02-22	20	beach_closed	Beach Closed due to dangerous conditions	one_point_five_m_moderate	open	dangerous	none	215726	43153
2018-02-23	20	beach_closed	Sunny day with light winds. A large SE swell has created an increase in wave size overnight. Dangerous conditions- Beach Closed. Low tide 8.45am and high tide at 2.45pm.	plus_two_m_very_large	closed	dangerous	some	215810	43154
2018-02-24	NaN	NaN	NaN	NaN	NaN	NaN	NaN	NaN	NaN
2018-02-25	NaN	NaN	NaN	NaN	NaN	NaN	NaN	NaN	NaN
2018-02-26	20	beach_closed	Beach Closed	two_m_large	closed	dangerous	none	215901	43157
2018-02-27	14	beautiful_day	0	below_point_five_m_flat	open	minimal	none	0	43158
2018-02-28	20	beach_closed	Beach closed due to dangerous conditions with number of rips running due to swell. No swimming today as conditions are too dangerous	one_point_five_m_moderate	closed	dangerous	none	216084	43159
2018-03-01	19	beach_closed	Beach closed	two_m_large	closed	dangerous	none	216294	43160
2018-03-02	20	cloudy	Solid swell with light winds.	one_point_five_m_moderate	open	dangerous	none	216415	43161
2018-03-03	20	beautiful_day	2ft SE swell WNW winds, clean conditions. Flagged area at the southern end of the beach. Hot 26 degrees sunny. 10:15am high tide 4:35pm lowtide	one_point_five_m_moderate	open	dangerous	none	216537	43162
2018-03-04	21	beautiful_day	Calm conditions and light winds	one_m_small	open	minimal	likely	216558	43163
2018-03-05	20	cloudy	An overcast morning with showers forecast throughout the day. The flags are up south of the pavilion. A small 1m S Swell along the beach.	one_m_small	open	be_cautious	none	216604	43164
2018-03-06	21	windy_and_choppy	A windy morning with a choppy 1-1.5m SE swell along the beach.	one_point_five_m_moderate	open	dangerous	none	216707	43165
2018-03-07	20	windy_and_choppy	Low tide windy however the water temperature is warm	one_m_small	open	minimal	none	216818	43166
2018-03-08	21	cloudy	Choppy conditions with moderate winds.	one_m_small	open	dangerous	none	216909	43167
2018-03-09	20	windy_and_choppy	A windy and choppy morning with a moderate ESE swell and moderate SE winds. The flags are up today Sth of the pavilion.	one_point_five_m_moderate	open	dangerous	none	217188	43168
2018-03-10	20	windy_and_choppy	A windy and choppy morning with a moderate 1.5m SE swell. A small flagged swimming area is up south of the pavilion.	one_point_five_m_moderate	open	dangerous	none	217264	43169
2018-03-11	20	beautiful_day	Maroubra Beach has been reopened this morning, however conditions remain dangerous with powerful surf and strong rips along the beach. The flags are located Sth of the pavilion.	one_point_five_m_moderate	open	dangerous	none	217309	43170
2018-03-12	21	beautiful_day	Great conditions this morning, light winds with a partly cloudy day expected. High tide 5.33am low tide 12.22pm	one_m_small	open	minimal	none	217394	43171
2018-03-13	21	cold_and_rainy	Small surf today with strong winds forecast throughout the day Showers forecast too	one_m_small	open	be_cautious	none	217484	43172
2018-03-14	21	beach_closed	Maroubra Beach is Closed due to rough and dangerous conditions.	two_m_large	closed	dangerous	some	217582	43173
2018-03-15	21	beach_closed	Maroubra Beach remains Closed this morning due to dangerous conditions.	one_point_five_m_moderate	closed	dangerous	none	217761	43174
2018-03-16	21	beautiful_day	Small surf today Onshore winds	one_m_small	open	be_cautious	likely	217995	43175
2018-03-17	21	sunny_and_hot	Moderate pulsing swell, hot &amp; sunny day with light winds.	one_point_five_m_moderate	open	be_cautious	none	218058	43176
2018-03-18	21	beautiful_day	Beautiful day hot conditions expecting a large crowd .	one_point_five_m_moderate	open	dangerous	none	218091	43177
2018-03-19	24	beautiful_day	Swell is 3ft from the S/e,lots of rips along the beach so make sure to swim between the flags today.	one_point_five_m_moderate	open	be_cautious	none	218127	43178
2018-03-20	21	beautiful_day	A lovely clear morning at maroubra with light to moderate S winds and a 1-2 ft swell along the beach. The flags are up in the centre of the beach today with showers forecast from the late morning.	point_five_m_slight	open	be_cautious	none	218270	43179
2018-03-21	20	cold_and_rainy	Overcast and rainy conditions	plus_two_m_very_large	closed	dangerous	none	218383	43180
2018-03-22	21	beach_closed	Beach closed due to dangerous conditions Strong winds forecast throughout the day	two_m_large	open	be_cautious	likely	218489	43181
2018-03-23	20	beach_closed	Maroubra beach is closed due to dangerous conditions.	two_m_large	closed	dangerous	none	218565	43182
2018-03-24	14	beautiful_day	0	below_point_five_m_flat	open	minimal	none	0	43183
2018-03-25	20	beach_closed	Unfortunately Maroubra Beach remains Closed due to dangerous surf conditions. We will continue to evaluate the conditions throughout the morning in the hope of opening the beach later on.	two_m_large	closed	dangerous	none	218651	43184
2018-03-26	22	beautiful_day	Expecting a sunny day with a top of 27 degrees. Surf is moderate in size, with offshore winds this morning.	one_point_five_m_moderate	open	dangerous	none	218687	43185
2018-03-27	20	beautiful_day	Small surf today with a beautiful day Ne winds forecast throughout	one_m_small	open	be_cautious	none	218776	43186
2018-03-28	20	beautiful_day	A clear and cool morning down here at maroubra with a small1m swell along the beach. A flagged swimming area is up north of the pavilion.	one_m_small	open	be_cautious	none	218865	43187
2018-03-29	20	beautiful_day	A beautiful clear morning at maroubra with light winds and a smal ENE swell. The flags are up at the northern end of the beach this morning.	one_m_small	open	be_cautious	none	218964	43188
2018-03-30	21	beautiful_day	Sunny day with a small swell and light winds.	one_m_small	open	minimal	none	219056	43189
2018-03-31	20	cloudy	Possible shower, small swell and moderate winds.	one_m_small	open	minimal	none	219105	43190
2018-04-01	19	beautiful_day	Nice day with waves up and down beach	one_point_five_m_moderate	open	be_cautious	none	219138	43191
2018-04-02	NaN	NaN	NaN	NaN	NaN	NaN	NaN	NaN	NaN
2018-04-03	20	windy_and_choppy	A windy and choppy morning at maroubra with a moderate SE swell.	one_point_five_m_moderate	open	be_cautious	some	219232	43193
2018-04-04	14	beautiful_day	0	below_point_five_m_flat	open	minimal	none	0	43194
2018-04-05	21	beautiful_day	Nice day with small surf	one_m_small	open	be_cautious	none	219428	43195
2018-04-06	20	cloudy	An overcast morning with moderate SW winds and a moderate 1-1.5m swell along the beach. The flags are up in front of the pavilion.	one_point_five_m_moderate	open	dangerous	likely	219526	43196
2018-04-07	19	beautiful_day	A warm and sunny morning with light onshore winds. A moderate swell along the beach with waves 2-3ft. the flags are up at the northern end of the beach.	one_point_five_m_moderate	open	be_cautious	none	219598	43197
2018-04-08	NaN	NaN	NaN	NaN	NaN	NaN	NaN	NaN	NaN
2018-04-09	20	beautiful_day	There is still some slow sets arriving out of the SSE in the 3-4ft range conditions somewhat messy with light to moderate winds out of the NNW. 9:30am lowtide and 3:40pm high tide	one_m_small	open	dangerous	likely	219669	43199
2018-04-10	20	windy_and_choppy	Swim between the flags	one_m_small	open	be_cautious	none	219791	43200
2018-04-11	20	beach_closed	Maroubra Beach is Closed this morning due to dangerous surf conditions.	two_m_large	closed	dangerous	none	219871	43201
2018-04-12	20	beach_closed	Maroubra Beach remains Closed this morning due to dangerous conditions. Conditions will be monitored throughout the day and status changes will be updated throughout.	two_m_large	closed	dangerous	none	219970	43202
2018-04-13	22	beautiful_day	Large swell with light winds	one_point_five_m_moderate	open	dangerous	none	220061	43203
2018-04-14	NaN	NaN	NaN	NaN	NaN	NaN	NaN	NaN	NaN
2018-04-15	21	beautiful_day	Small conditions with light winds	below_point_five_m_flat	open	dangerous	none	220134	43205
2018-04-16	20	beautiful_day	Small clean south swell 2ft.28 degrees with n/e winds	one_m_small	open	be_cautious	none	220181	43206
2018-04-17	19	rough_conditions	Swell has increased overnight with southerly swell pushing through. Small flagged area in front of Maroubra skatepark, number of rips along the beach so swim between the flags	one_point_five_m_moderate	open	dangerous	none	220267	43207
2018-04-18	20	beautiful_day	Nice day moderate surf conditions	one_point_five_m_moderate	open	minimal	none	220376	43208
2018-04-19	21	beautiful_day	Small conditions with light winds	one_m_small	open	dangerous	none	220520	43209
2018-04-20	19	beautiful_day	Clear start to the day with offshore breeze _x000D_ Predicted to cloud over mid morning with chance of showers _x000D_ high tide 1135 1.4m	point_five_m_slight	open	minimal	none	220548	43210
2018-04-21	20	cloudy	Small 0.5m south swell and light offshore winds tending S later in the day. Flags are up at the southern end of the beach.	point_five_m_slight	open	dangerous	none	220568	43211
2018-04-22	19	cloudy	Light offshore winds and slight increase in SE swell overnight. Winds expected to turn onshore throughout the day. Flags are up at southern end of the beach	one_m_small	open	dangerous	none	220591	43212
2018-04-23	21	beautiful_day	Clean conditions with light winds	one_m_small	open	dangerous	none	220640	43213
2018-04-24	20	sunny_and_hot	Hot and sunny day, small swell and light winds.	one_point_five_m_moderate	open	minimal	none	220718	43214
2018-04-25	19	cloudy	An overcast morning with light offshore winds and a moderate ESE Swell along the beach. The flags are up south of the pavilion.	one_point_five_m_moderate	open	dangerous	none	220795	43215
2018-04-26	20	good_surf	Small surf with great offshore conditions in the morning, expected To turn strong southerly winds. Flagged area are up at southern end of the beach	one_m_small	open	dangerous	none	220833	43216
2018-04-27	21	windy_and_choppy	Very windy day choppy conditions	one_m_small	open	be_cautious	none	220929	43217
2018-04-28	20	cold_and_rainy	1.5m east swell Strong winds forecast today and showers Surfing contest on today	one_point_five_m_moderate	open	be_cautious	none	220958	43218
2018-04-29	20	beach_closed	Beach closed due to dangerous conditions No swimming	one_point_five_m_moderate	closed	dangerous	none	220980	43219
2018-04-30	19	beach_closed	Beach closed due to dangerous surf condition with large southerly swell pushing in.	two_m_large	closed	dangerous	none	221015	43220
2018-05-01	19	beautiful_day	Good surf conditions this morning with light offshore winds and 1.5 metre south swell. Beach is still closed due to dangerous conditions	one_point_five_m_moderate	closed	dangerous	none	221078	43221
2018-05-02	20	beautiful_day	Small surf with light winds	one_m_small	open	be_cautious	none	221160	43222
2018-05-03	14	beautiful_day	0	below_point_five_m_flat	open	minimal	none	0	43223
2018-05-04	19	strong_rips	Some major rips at Maroubra at the moment,always swim between the flags.	one_point_five_m_moderate	open	dangerous	none	221316	43224
2018-05-05	20	beautiful_day	Very small conditions with light winds	below_point_five_m_flat	open	dangerous	none	221353	43225
2018-05-06	20	beautiful_day	Small surf today Beautiful day forecast today	one_m_small	open	be_cautious	none	221380	43226
2018-05-07	19	beautiful_day	Nice day forecast for today Very small waves	point_five_m_slight	open	be_cautious	none	221396	43227
2018-05-08	20	beautiful_day	Overcast morning with light winds Should become a fine day Small waves today	point_five_m_slight	open	be_cautious	none	221498	43228
2018-05-09	20	beautiful_day	A cool but beautiful morning at maroubra with light winds and a small 1-2ft swell along the beach. The flags are up south of the pavilion.	point_five_m_slight	open	be_cautious	none	221563	43229
2018-05-10	19	beautiful_day	A beautiful morning at maroubra with a small to moderate S swell and light offshore winds. The flagged swimming area is up south of the pavilion today. Enjoy it while you can with colder temps and dangerous surf conditions expected through the weekend.	one_m_small	open	dangerous	none	221660	43230
2018-05-11	20	beautiful_day	Small surf today Strong winds forecast today	point_five_m_slight	open	be_cautious	none	221741	43231
2018-05-12	20	cold_and_rainy	Small surf with strong sw winds forecast today Showers forecast throughout the day Southside surf contest on today	below_point_five_m_flat	open	minimal	none	221779	43232
2018-05-13	18	rough_conditions	Large surf with strong winds making it very choppy.	two_m_large	open	dangerous	none	221808	43233
2018-05-14	20	rough_conditions	A cold and windy morning with a moderate to large S swell. A small flagged area is still up at the southern end of the beach for swimming.	two_m_large	open	dangerous	none	221832	43234
2018-05-15	19	beach_closed	Beach Closed today due to large dangerous surf.Experienced boardriders only.No swimming	two_m_large	closed	dangerous	none	221898	43235
2018-05-16	20	beach_closed	Beach Closed due to dangerous conditions	two_m_large	closed	be_cautious	none	221950	43236
2018-05-17	20	beach_closed	Beach Closed	two_m_large	closed	be_cautious	none	222018	43237
2018-05-18	19	beach_closed	Maroubra Beach remains Closed this morning due to large swell. The forecast is for the swell to subside through the day so hopefully we will be able to open the beach for swimming once the swell subsides.	one_point_five_m_moderate	closed	dangerous	none	222105	43238
2018-05-19	19	beautiful_day	A cool but beautiful morning with light winds and a small swell of 1-1.5m along the beach. The flagged swimming area is up in front of the pavilion.	one_point_five_m_moderate	open	dangerous	none	222151	43239
2018-05-20	19	beautiful_day	2/3ft ground swell.sunny 20 degrees	one_m_small	open	dangerous	none	222172	43240
2018-05-21	18	beautiful_day	Small conditions with light winds	one_m_small	open	dangerous	none	222204	43241
2018-05-22	19	beautiful_day	Sunny day 1m Sth Swell Surfing contest on today at north end	one_m_small	open	be_cautious	none	222263	43242
2018-05-23	19	beautiful_day	A beautiful morning at maroubra with light offshore winds and a moderate south swell along the beach. The flagged swimming area is up south of the pavilion.	one_point_five_m_moderate	open	dangerous	none	222378	43243
2018-05-24	19	beach_closed	Dangerous surf today.Beach Closed	two_m_large	closed	dangerous	none	222527	43244
2018-05-25	18	cloudy	Beach closed due to rough conditions	one_point_five_m_moderate	closed	dangerous	some	222628	43245
2018-05-26	19	beach_closed	Beach Closed due to dangerous conditions	plus_two_m_very_large	closed	dangerous	none	222709	43246
2018-05-27	19	beach_closed	Surf has picked up Beach Closed due to dangerous conditions	plus_two_m_very_large	closed	dangerous	none	222739	43247
2018-05-28	18	cloudy	A cool and overcast morning at maroubra with light W winds. The beach has reopened this morning with a moderate S swell still creating waves of 3-4ft. The flags are up just south of the pavilion.	one_point_five_m_moderate	open	dangerous	none	222808	43248
2018-05-29	18	beautiful_day	A beautiful but cold morning with sunny conditions and light to moderate cool west winds. A drop in swell overnight leaves smallish but clean 2ft waves alone the beach. The flags are up in front of the pavilion.	one_m_small	open	dangerous	none	222857	43249
2018-05-30	19	cold_and_rainy	Small surf today	one_m_small	open	be_cautious	none	222989	43250
2018-05-31	19	beautiful_day	Cool morning with 1m south swell today Strong winds forecast today Surf may pick up this afternoon	one_m_small	open	be_cautious	none	223170	43251
2018-06-01	18	beach_closed	Maroubra beach is closed due to dangerous surf and gale force winds.	plus_two_m_very_large	closed	dangerous	none	223222	43252
2018-06-02	18	beach_closed	Maroubra beach is closed. Hazardous surf conditions along the coast.	plus_two_m_very_large	closed	dangerous	none	223266	43253
2018-06-03	17	beach_closed	Beach closed due to large danerous and stormy conditions high tide 11.30m, low tide 5.45pm	plus_two_m_very_large	closed	dangerous	likely	223285	43254
2018-06-04	19	beach_closed	Beach Closed due to dangerous surf conditions	two_m_large	closed	dangerous	none	223314	43255
2018-06-05	19	beach_closed	Beach Closed	plus_two_m_very_large	closed	dangerous	none	223412	43256
2018-06-06	17	cold_and_rainy	Beach closed due to dangerous conditions Low tide 8.01am , High tide 2.24 pm	one_point_five_m_moderate	closed	dangerous	none	223508	43257
2018-06-07	18	beach_closed	The swell has increased again with hazardous surf conditions right along the beach. Maroubra Beach remains Closed for swimming.	two_m_large	closed	dangerous	none	223592	43258
2018-06-08	19	beach_closed	Beach Closed due to dangerous conditions	two_m_large	closed	be_cautious	none	223648	43259
2018-06-09	19	cold_and_rainy	Small surf today Lots of boardriders local boardriders on today	one_m_small	open	be_cautious	none	223676	43260
2018-06-10	17	cloudy	Cloudy windy conditions smaller surf	below_point_five_m_flat	open	minimal	none	223691	43261
2018-06-11	18	beach_closed	Dangerous conditions with a rise in swell overnight. Maroubra beach is closed due to dangerous surf conditions.	one_point_five_m_moderate	closed	dangerous	none	223719	43262
2018-06-12	18	beach_closed	Maroubra beach remains closed due to dangerous surf conditions.	two_m_large	closed	dangerous	none	223736	43263
2018-06-13	19	beautiful_day	Small conditions with light winds	point_five_m_slight	open	dangerous	none	223830	43264
2018-06-14	19	beautiful_day	Beautiful day forecast today Small surf	one_m_small	open	be_cautious	none	223892	43265
2018-06-15	18	beautiful_day	A beautiful morning with small surf and light N winds. The flags are up south of the pavilion	point_five_m_slight	open	be_cautious	none	223935	43266
2018-06-16	NaN	NaN	NaN	NaN	NaN	NaN	NaN	NaN	NaN
2018-06-17	19	beautiful_day	Minimal to no swell, expecting southerly wind	below_point_five_m_flat	open	minimal	none	223984	43268
2018-06-18	17	cloudy	Strong offshore winds making for glassy conditions. Swell has increased slightly overnight. Small flagged area located south of the skatepark	one_m_small	open	dangerous	none	224003	43269
2018-06-19	17	cold_and_rainy	Cold and rainy day with strong southerly winds and large south swell. Very dangerous conditions due to swell and wind	two_m_large	open	dangerous	none	224065	43270
2018-06-20	17	beach_closed	Beach closed due to large surf and dangerous conditions along the beach. No swimming today at maroubra	plus_two_m_very_large	closed	dangerous	none	224140	43271
2018-06-21	17	beach_closed	Beach closed due to dangerous surf conditions. No swimming today	two_m_large	closed	dangerous	none	224195	43272
2018-06-22	18	beach_closed	Beach closed due to large surf and dangerous conditions	two_m_large	closed	dangerous	none	224237	43273
2018-06-23	NaN	NaN	NaN	NaN	NaN	NaN	NaN	NaN	NaN
2018-06-24	NaN	NaN	NaN	NaN	NaN	NaN	NaN	NaN	NaN
2018-06-25	19	beautiful_day	Very cold morning.Swell is 3/4 ft from the south.Flagged area south of office	below_point_five_m_flat	open	be_cautious	none	224318	43276
2018-06-26	18	cloudy	Another cold morning. 1.5m Swell from the south. Flagged swimming area south of office.	one_point_five_m_moderate	open	be_cautious	none	224413	43277
2018-06-27	18	beautiful_day	2-3ft surf with light winds	one_point_five_m_moderate	open	dangerous	none	224542	43278
2018-06-28	17	cloudy	Overcast morning with light winds	two_m_large	open	dangerous	none	224664	43279
2018-06-29	18	beautiful_day	Nice day with light winds	one_point_five_m_moderate	open	dangerous	none	224783	43280
2018-06-30	18	beautiful_day	Sunny day with light winds and small surf.	point_five_m_slight	open	be_cautious	none	224894	43281
2018-07-01	18	beautiful_day	Cool morning with small surf	below_point_five_m_flat	open	be_cautious	none	224924	43282
2018-07-02	18	cold_and_rainy	Small choppy conditions with onshore winds	point_five_m_slight	open	dangerous	none	224966	43283
2018-07-03	18	cloudy	Small surf Showers forecast throughout the day	one_m_small	open	be_cautious	none	225032	43284
2018-07-04	18	beach_closed	Maroubra beach is closed due to dangerous conditions. A large ENE Swell is now causing strong currents and large waves along the beach.	two_m_large	closed	dangerous	none	225161	43285
2018-07-05	18	beach_closed	A drop in swell overnight but conditions along the beach remain dangerous. Hopefully lifeguards will be able to open the beach with the incoming tide later in the morning.	one_point_five_m_moderate	closed	dangerous	none	225277	43286
2018-07-06	18	beautiful_day	Nice sunny forecast today 1m NE Swell choppy conditions	one_m_small	open	be_cautious	none	225350	43287
2018-07-07	18	beautiful_day	Small surf today Sunny day forecast with west winds	one_m_small	open	be_cautious	none	225421	43288
2018-07-08	18	beautiful_day	Nice winter day with small surf today	one_m_small	open	be_cautious	none	225446	43289
2018-07-09	16	beach_closed	Beach closed due to dangerous surf , high tide 5.00pm 1.7m ,low tide 10.26am 0.5m	plus_two_m_very_large	closed	dangerous	none	225484	43290
2018-07-10	16	beach_closed	Beach closed due to dangerous surf_x000D_ ,High tide 5.53am 1.8m ,Low tide 11.17am 0.45m	plus_two_m_very_large	closed	minimal	none	225586	43291
2018-07-11	18	beach_closed	Beach closed due to dangerous conditions	two_m_large	closed	dangerous	none	225691	43292
2018-07-12	17	beach_closed	Beach closed due to dangerous surf conditions	below_point_five_m_flat	closed	dangerous	none	225792	43293
2018-07-13	18	beautiful_day	Clear day and calm conditions along the beach. 1-3ft south swell with light west to north west winds. Be cautious when swimming with rips and gutters along the beach. Always swim between the flags.	one_point_five_m_moderate	open	be_cautious	none	225848	43294
2018-07-14	16	beach_closed	Maroubra beach is closed due to dangerous surf conditions High tide 9.10am 1.5m , Low tide 2.50pm 0.4m	plus_two_m_very_large	closed	minimal	none	225904	43295
2018-07-15	17	beach_closed	Beach Closed	plus_two_m_very_large	closed	be_cautious	none	225914	43296
2018-07-16	14	beach_closed	Beach closed due to dangerous surf	one_point_five_m_moderate	closed	dangerous	none	225962	43297
2018-07-17	18	beautiful_day	Surf has drop today _x000D_ Beach is open for swimming	one_m_small	open	be_cautious	none	226038	43298
2018-07-18	16	beautiful_day	Small swell today.Always swim between the flags	one_m_small	open	be_cautious	none	226101	43299
2018-07-19	16	beautiful_day	Small swell.Sunny 21 degrees	one_m_small	open	be_cautious	none	226176	43300
2018-07-20	18	beautiful_day	Nice sunny day forecast Small surf today	below_point_five_m_flat	open	be_cautious	none	226213	43301
2018-07-21	19	beautiful_day	Surf has pick up Nice winter day Nmsr contest no today	one_point_five_m_moderate	open	be_cautious	none	226276	43302
2018-07-22	17	beautiful_day	Cool and sunny morning with light offshore winds	below_point_five_m_flat	open	minimal	none	226285	43303
2018-07-23	17	beautiful_day	Cold morning with small S/e swell	one_m_small	open	be_cautious	none	226319	43304
2018-07-24	17	beautiful_day	Small north east swell around 1-2ft.Top temp of 22 degrees	one_m_small	open	be_cautious	none	226383	43305
2018-07-25	17	beautiful_day	Small surf today Beautiful winter day forecast	one_m_small	open	be_cautious	none	226453	43306
2018-07-26	17	beautiful_day	Small conditions with Iggy winds	point_five_m_slight	open	dangerous	none	226840	43307
2018-07-27	14	beautiful_day	0	below_point_five_m_flat	open	minimal	none	0	43308
2018-07-28	16	beautiful_day	Great day with cold offshore winds and small 0.5m southerly swell. Small flagged area towards southern end of the beach	point_five_m_slight	open	be_cautious	none	226894	43309
2018-07-29	17	cloudy	A partly cloudy morning with light N winds forecast to strengthen from the NW. A small 0.5m Swell along the beach. Beach breaks carnival on Today!	point_five_m_slight	open	be_cautious	none	226917	43310
2018-07-30	16	beautiful_day	Great conditions for swimming with no swell due to offshore winds. Flags located south of skatepark	below_point_five_m_flat	open	be_cautious	none	226954	43311
2018-07-31	16	beautiful_day	Great conditions for swimming today with small 0.5m-1m east swell and light offshore winds	point_five_m_slight	open	dangerous	none	227045	43312
2018-08-01	17	beautiful_day	A beautiful but cold morning with light winds and almost flat surf conditions. The flags are up south of the pavilion.	below_point_five_m_flat	open	be_cautious	none	227107	43313
2018-08-02	17	beautiful_day	A cool but beautiful morning at maroubra with light winds and a moderate swell from the south. The flags are up south of the pavilion.	one_point_five_m_moderate	open	dangerous	none	227161	43314
2018-08-03	17	beautiful_day	Beautiful sunny day forecast Small surf	below_point_five_m_flat	open	be_cautious	none	227233	43315
2018-08-04	NaN	NaN	NaN	NaN	NaN	NaN	NaN	NaN	NaN
2018-08-05	17	beautiful_day	Small surf today with beautiful weat	one_m_small	open	be_cautious	none	227294	43317
2018-08-06	17	cloudy	An overcast morning with showers and light winds. The flags are up south of the pavilion with small waves of 2ft along the beach.	one_m_small	open	be_cautious	none	227324	43318
2018-08-07	14	beautiful_day	0	below_point_five_m_flat	open	minimal	none	0	43319
2018-08-08	16	beautiful_day	Flat conditions across the beach with set of flags south of the skatepark. High tide - 5:31pm (1.8m) &amp; low tide - 10:36am (0.5m)	point_five_m_slight	open	be_cautious	none	227461	43320
2018-08-09	16	beautiful_day	Small surf with light offshore winds	point_five_m_slight	open	be_cautious	none	227559	43321
2018-08-10	16	beautiful_day	Small 0.5m - 1m swell with offshore winds	one_m_small	open	be_cautious	none	227646	43322
2018-08-11	17	windy_and_choppy	A moderate ENE swell and strong N winds at maroubra this morning. The flagged swimming area is up south of the pavilion.	one_point_five_m_moderate	open	dangerous	none	227708	43323
2018-08-12	17	beautiful_day	A beautiful morning at maroubra with flat surf conditions and light winds. The flags are up south of the pavilion.	point_five_m_slight	open	be_cautious	none	227756	43324
2018-08-13	17	beautiful_day	Small surf and very nice sunny weather	below_point_five_m_flat	open	minimal	none	227806	43325
2018-08-14	18	beautiful_day	Smooth conditions this morning with light offshore winds. Expecting a sunny day with a top of 19 degrees.	one_m_small	open	dangerous	none	227897	43326
2018-08-15	16	beautiful_day	Flat surf and strong W winds on a beautiful sunny day. The flags are up for those brave enough to embrace the chilly 16 degree water temp. Youâ€™ll find them south of the pavilion.	below_point_five_m_flat	open	be_cautious	none	227978	43327
2018-08-16	16	beautiful_day	A beautiful morning at maroubra with flat surf conditions along the beach. Light SW winds. The flags are up south of the pavilion.	below_point_five_m_flat	open	be_cautious	none	228057	43328
2018-08-17	17	beautiful_day	Small conditions with light winds.	one_m_small	open	dangerous	none	228092	43329
2018-08-18	17	beautiful_day	Small swell with light winds.	point_five_m_slight	open	dangerous	none	228117	43330
2018-08-19	17	beautiful_day	No surf today Fine but windy day	below_point_five_m_flat	open	minimal	none	228136	43331
2018-08-20	16	beach_closed	Maroubra Beach has been closed today due to dangerous surf conditions.	two_m_large	closed	dangerous	none	228166	43332
2018-08-21	15	beach_closed	Maroubra Beach remains Closed this morning due to dangerous surf conditions.	two_m_large	closed	dangerous	none	228226	43333
2018-08-22	17	beach_closed	Beach Closed due to dangerous surf conditions.	two_m_large	open	dangerous	none	228315	43334
2018-08-23	17	beach_closed	Lifeguards have the beach closed due to unsafe swimming conditions lifeguards will monitor conditions throughout the day	two_m_large	closed	be_cautious	none	228431	43335
2018-08-24	18	cold_and_rainy	A cold and rainy morning at maroubra with a moderate to large SE swell. The flags are up south of the pavilion today.	two_m_large	open	dangerous	none	228495	43336
2018-08-25	15	windy_and_choppy	An overcast morning at Maroubra with a choppy moderate ENE swell and waves of 3-4ft along the beach. Th e flags are up south of the pavilion.	one_point_five_m_moderate	open	dangerous	none	228579	43337
2018-08-26	15	cold_and_rainy	Cool conditions with 1metrer NE swell and west winds ,High tide 8.13am 1.4m , Low tide 1.54pm 0.5m	one_m_small	open	be_cautious	none	228606	43338
2018-08-27	16	cold_and_rainy	Cold and windy conditions today Small surf choppy surf	one_m_small	open	be_cautious	none	228636	43339
2018-08-28	16	cloudy	Choppy surf conditions today Lots of closed outs	one_point_five_m_moderate	open	be_cautious	none	228719	43340
2018-08-29	16	good_surf	A cold morning down here at Maroubra beach with sunny conditions and a large S swell creating large clean waves, mainly towards the northern end of the beach. The flags are still up south of the pavilion.	two_m_large	open	dangerous	none	228808	43341
2018-08-30	16	beach_closed	Maroubra Beach is closed today due to large and dangerous surf conditions.	plus_two_m_very_large	closed	dangerous	none	228919	43342
2018-08-31	16	beach_closed	BEACH CLOSED	two_m_large	closed	dangerous	none	228982	43343
2018-09-01	16	beautiful_day	Beach is open surf has drop Beautiful morning with small surf conditions. Light winds at the moment forecast to pick up from the NW later in the day	one_m_small	open	be_cautious	none	229026	43344
2018-09-02	16	cold_and_rainy	Small choppy conditions with strong winds	point_five_m_slight	open	dangerous	none	229056	43345
2018-09-03	16	windy_and_choppy	Cloudy with possible shower developing, moderate southeast winds, 3-4 foot south swell, low tide 7:18am 0.5m &amp; high tide 1:55pm 1.5m.	one_point_five_m_moderate	open	be_cautious	some	229078	43346
2018-09-04	16	windy_and_choppy	A cold and windy day at maroubra with strong onshore SE winds and a moderate SE swell. There is a small flagged area up south of the pavilion.	one_point_five_m_moderate	open	dangerous	none	229121	43347
2018-09-05	16	beautiful_day	Nice day with light winds	one_point_five_m_moderate	open	dangerous	some	229187	43348
2018-09-06	17	cloudy	Choppy conditions today along the beach	one_point_five_m_moderate	open	minimal	none	229287	43349
2018-09-07	16	strong_rips	A warm and sunny morning at Maroubra with light winds and a moderate choppy NE swell. Many bluebottles on the waters edge so take care if going in for a swim.	one_point_five_m_moderate	open	dangerous	many	229344	43350
2018-09-08	16	cold_and_rainy	A cold and rainy morning with moderate SE swell and gusty southerly winds. The flags are up for those brave enough to take on the cool water and air temperature. You will find them south of the pavilion.	one_point_five_m_moderate	open	be_cautious	some	229404	43351
2018-09-09	16	beautiful_day	A beautiful morning at Maroubra with light SW winds and sunny skies. There is a small 1m ESE swell along the beach and the swimming flags are up south of the pavilion.	one_m_small	open	be_cautious	some	229423	43352
2018-09-10	18	beautiful_day	Nice sunny with some small waves around Sth winds forecast during the day	one_m_small	open	be_cautious	none	229457	43353
2018-09-11	16	beautiful_day	Calm and cool conditions small surf	below_point_five_m_flat	open	minimal	none	229502	43354
2018-09-12	16	some_bluebottles	NE wind and swell this morning at Maroubra with bluebottles unfortunately carpeting the beach. Swim with caution.	one_point_five_m_moderate	open	dangerous	many	229560	43355
2018-09-13	16	beautiful_day	A beautiful sunny morning here at Maroubra beach with light S winds and a small 1 m E swell. The flagged swimming area is up south of the pavilion.	one_m_small	open	be_cautious	some	229685	43356
2018-09-14	14	cloudy	Calm conditions as NE windswell drops down to 1ft range, Conditions are clean under early light WNW winds	one_m_small	open	minimal	none	229905	43357
2018-09-15	16	beautiful_day	Nice warn day forecast today Small surf	below_point_five_m_flat	open	be_cautious	none	229988	43358
2018-09-16	17	beautiful_day	Small conditions with moderate winds	one_m_small	open	dangerous	none	230005	43359
2018-09-17	17	beautiful_day	A beautiful morning at Maroubra with small surf and light winds. The flagged swimming area is up south of the pavilion.	one_m_small	open	be_cautious	none	230053	43360
2018-09-18	17	beautiful_day	A beautiful and warm morning at Maroubra beach with light onshore winds and a small 1m NE swell.	one_m_small	open	be_cautious	none	230097	43361
2018-09-19	16	beautiful_day	Nice sunny day forecast today With north wind forecast Surf in choppy	one_point_five_m_moderate	open	be_cautious	none	230166	43362
2018-09-20	16	cold_and_rainy	Cold and rainy conditions Choppy conditions	one_point_five_m_moderate	open	be_cautious	none	230232	43363
2018-09-21	16	beautiful_day	Small SE swell to 1m with light NE winds _x000D_ Sunny 21.Deg	one_m_small	open	dangerous	likely	230301	43364
2018-09-22	16	beautiful_day	Some low level SSE swell hovering around the 1ft to 2ft range along the whole stretch of beach under light WNW winds	below_point_five_m_flat	open	minimal	none	230314	43365
2018-09-23	17	windy_and_choppy	A partly cloudy morning with a small Sth swell and moderate SW winds forecast to increase from the S later in the day. The flags are up south of of the pavilion.	one_m_small	open	be_cautious	some	230337	43366
2018-09-24	16	windy_and_choppy	Windy and choppy conditions with 1 metre of southerly swell and strong south winds.	one_m_small	open	dangerous	none	230357	43367
2018-09-25	16	rough_conditions	3-4ft Sth Swell With light Se winds , Low tide 2.15pm ,High tide 6.26pm	one_point_five_m_moderate	open	dangerous	some	230432	43368
2018-09-26	17	cold_and_rainy	A cold and overcast morning with scattered showers. There is a moderate SE swell. The flagged area is up south of the pavilion for those of you who are keen to brave the cold for a swim.	one_m_small	open	be_cautious	none	230493	43369
2018-09-27	17	beautiful_day	A beautiful morning at maroubra beach with light offshore winds and a moderate SE swell with waves of 3-4ft.	one_point_five_m_moderate	open	be_cautious	none	230587	43370
2018-09-28	16	beautiful_day	Small swell light winds	point_five_m_slight	open	dangerous	none	230658	43371
2018-09-29	16	beautiful_day	Warm and sunny day with good swimming conditions	one_m_small	open	minimal	none	230723	43372
2018-09-30	17	cloudy	Partly cloudy, slight chance of a shower, southerly winds expected in the middle of the day 15-25km. High tide 11.35am Low tide 7.07pm. Swim between the flags.	one_point_five_m_moderate	open	minimal	none	230750	43373
2018-10-01	17	beautiful_day	A beautiful morning down here at Maroubra Beach with light offshore winds and a small Sth swell. The flags are up south of the pavilion.	one_m_small	open	be_cautious	none	230786	43374
2018-10-02	17	beautiful_day	A beautiful morning at Maroubra Beach with light winds and small surf along the beach.	one_m_small	open	be_cautious	likely	230830	43375
2018-10-03	16	beautiful_day	Good swimming conditions, please ensure you swim between the flags	one_m_small	open	be_cautious	none	230952	43376
2018-10-04	17	cold_and_rainy	Small swell with strong southerly winds.	one_m_small	open	dangerous	none	231120	43377
2018-10-05	16	dangerous_conditions	Beach closed as a result of large swell, hazardous and dangerous conditions along the beach.	two_m_large	closed	dangerous	none	231252	43378
2018-10-06	17	cold_and_rainy	A cold and rainy morning at Maroubra. The beach is closed due to large and powerful surf conditions.	two_m_large	closed	dangerous	none	231376	43379
2018-10-07	NaN	NaN	NaN	NaN	NaN	NaN	NaN	NaN	NaN
2018-10-08	17	beach_closed	Beach closed due to dangerous swimming conditions, lifeguards will monitor conditions throughout the day.	two_m_large	closed	dangerous	none	231482	43381
2018-10-09	17	beautiful_day	Lifeguards have open the beach Lots onshore gutters Swim in the flags	one_m_small	open	be_cautious	none	231575	43382
2018-10-10	16	cold_and_rainy	Choppy conditions along the beach due to strong SSW wind and 2-4ft SE swell. Swell forecast to dramatically increase throughout the day. Always swim between the flags.	one_point_five_m_moderate	open	minimal	none	231738	43383
2018-10-11	18	windy_and_choppy	Not ideal beach conditions SE winds Large South swell	two_m_large	open	dangerous	many	231798	43384
2018-10-12	16	cold_and_rainy	Choppy conditions with strong onshore winds	one_m_small	open	dangerous	none	231892	43385
2018-10-13	15	cold_and_rainy	Overcast day with showers predicted and some left over south east swell, picking up to 4ft in the afternoon. winds south west picking up to 25 knots later in the day.	one_point_five_m_moderate	open	be_cautious	none	231956	43386
2018-10-14	17	cold_and_rainy	Rough choppy conditions, windy and rainy.	two_m_large	open	be_cautious	none	231989	43387
2018-10-15	17	beach_closed	Beach closed due to large and dangerous surf conditons	two_m_large	closed	dangerous	none	232041	43388
2018-10-16	17	beach_closed	Maroubra beach is closed due to Dangerous surf conditions.	plus_two_m_very_large	closed	dangerous	many	232139	43389
2018-10-17	17	beach_closed	Beach Closed Due to dangerous surf conditions.	one_m_small	closed	dangerous	none	232250	43390
2018-10-18	18	beach_closed	Beach Closed due to dangerous surf	two_m_large	closed	dangerous	none	232391	43391
2018-10-19	16	beautiful_day	Foggy weather keeping visibility low combined with 2m swell conditions at the beach are considered dangerous and the beach will remain closed for now.	two_m_large	closed	be_cautious	none	232509	43392
2018-10-20	17	beach_closed	Maroubra beach has been closed this morning due to an increase in NE swell overnight. We have rough conditions and strong rips along the beach.	two_m_large	closed	dangerous	likely	232588	43393
2018-10-21	NaN	NaN	NaN	NaN	NaN	NaN	NaN	NaN	NaN
2018-10-22	18	beautiful_day	Mostly sunny day with light winds becoming northeasterly 15-25 km in the early afternoon. Expecting a top temperature of 23 degrees with a high tide at 7.27am (1.43m) and low tide 1.27pm (0.43m).	one_m_small	open	dangerous	none	232642	43395
2018-10-23	17	beautiful_day	Small conditions with light NE winds	point_five_m_slight	open	dangerous	some	232783	43396
2018-10-24	17	windy_and_choppy	A sunny morning with strong Southerly winds. There is very little swell along the beach with 1-2ft waves mainly at the northern end of the beach. The flags are up in the middle of the beach.	point_five_m_slight	open	be_cautious	none	232896	43397
2018-10-25	18	beautiful_day	Nice conditions with a south swell Light winds	two_m_large	open	dangerous	none	233058	43398
2018-10-26	17	cloudy	1 metre of S swell and onshore SE winds making for choppy conditions. Flags located in middle of the beach	one_m_small	open	dangerous	none	233120	43399
2018-10-27	16	beautiful_day	1-2ft of swell across the length of the beach, light winds with a midday high tide, Flags in the centre of the beach, South Maroubra flags will be opened at 9am	one_m_small	open	be_cautious	none	233202	43400
2018-10-28	17	windy_and_choppy	Strong onshore winds making for choppy conditions with 1 metre of SE swe;;	one_m_small	open	dangerous	likely	233232	43401
2018-10-29	17	beach_closed	Beach closed as a result of hazardous and dangerous conditions along the beach. Large amounts of water moving along the beach due to big surf and dangerous rips and currents.	plus_two_m_very_large	closed	dangerous	none	233277	43402
2018-10-30	19	beautiful_day	A stunning day down here at Maroubra Beach with light N winds and a small 2ft Sth swell with small waves along the beach. The flags are up in front of the pavilion.	one_m_small	open	be_cautious	none	233380	43403
2018-10-31	18	beautiful_day	Nice day with 1 metre S swell and light onshore SE winds. Good conditions for swimming.	one_m_small	open	dangerous	none	233505	43404
2018-11-01	19	beautiful_day	Small conditions with light NE winds	point_five_m_slight	open	dangerous	none	233636	43405
2018-11-02	17	beautiful_day	Hot and windy conditions with a small 0.5m NE swell increasing in the afternoon low tide 10.15am 0.6m High tide 4.36 pm 1.6m	below_point_five_m_flat	open	minimal	none	233756	43406
2018-11-03	17	beautiful_day	A beautiful sunny morning at Maroubra with a small NE swell along the beach. There is a large flagged area located in the middle of the beach.	one_m_small	open	be_cautious	none	233833	43407
2018-11-04	16	windy_and_choppy	Mostly cloudy with choppy NE winds and a slight swell to 1m High tide 6.29am ,Low tide12.29pm 0.5m	one_m_small	open	be_cautious	likely	233863	43408
2018-11-05	18	cloudy	Small 1 metre S swell and light offshore winds. Good conditions for swimming	one_m_small	open	dangerous	none	233896	43409
2018-11-06	17	cloudy	Cloudy morning forecast today clearing to warm afternoon Very small surf	below_point_five_m_flat	open	be_cautious	none	234016	43410
2018-11-07	17	cloudy	An overcast morning with moderate S winds. There is a small 0.5m swell along the beach with not many waves on offer for those keen on a surf. A large flagged swimming area is up in front of the pavilion.	point_five_m_slight	open	be_cautious	none	234119	43411
2018-11-08	17	cloudy	Cloudy day with southwest winds, 2-3 foot south swell expected to rise this morning to 3-5 foot swell,high tide 9:26am 1:8m &amp; low tide 3:51 pm 0.3m.	one_m_small	open	be_cautious	none	234230	43412
2018-11-09	17	beautiful_day	Small conditions with light winds.	one_m_small	open	dangerous	none	234325	43413
2018-11-10	18	beautiful_day	Nice day expected with small 1 metre and light SE winds. Two sets of flags today at maroubra and south maroubra	one_m_small	open	dangerous	none	234406	43414
2018-11-11	18	beautiful_day	Hot &amp; sunny day, small swell conditions and light winds.	one_m_small	open	minimal	none	234430	43415
2018-11-12	17	beautiful_day	Sunny day with light southwest winds, slight 1-2 foot south swell, high tide 12pm 1.6m &amp; low tide 6:46pm 0.5m.	point_five_m_slight	open	minimal	none	234465	43416
2018-11-13	17	windy_and_choppy	A sunny, warm morning at Maroubra with moderate to strong NE winds and a small choppy 1m NE swell. The flagged area is up today in front of the pavilion.	one_m_small	open	dangerous	likely	234600	43417
2018-11-14	18	cloudy	Some bluebottles on shoreline, swim between the red and yellow flags at all times	one_point_five_m_moderate	open	minimal	some	234719	43418
2018-11-15	17	windy_and_choppy	Windy and choppy conditions Showers forecast throughout the day	one_point_five_m_moderate	open	be_cautious	none	234973	43419
2018-11-16	17	cloudy	Partly cloudy with moderate southwest winds, 2-3 foot southeast swell, low tide 9:08am 0.8m &amp; high tide 3:28pm 1.4m.	one_point_five_m_moderate	open	be_cautious	none	235066	43420
2018-11-17	17	cloudy	Cloudy day with possible showers developing, light southwest swell, 2 foot southeast swell, low tide 10:19am 0.8m &amp; high tide 4:55pm 1.4m.	one_m_small	open	be_cautious	none	235145	43421
2018-11-18	18	beautiful_day	Sunny day with moderate southeast winds, 2-3 foot choppy southeast swell, low tide 11:24am &amp; high tide 5:31pm 1.4m.	one_m_small	open	be_cautious	none	235182	43422
2018-11-19	19	cloudy	Beach closed to dangerous conditions. Lifeguards will monitor conditions through out the day.	one_m_small	closed	dangerous	none	235219	43423
2018-11-20	NaN	NaN	NaN	NaN	NaN	NaN	NaN	NaN	NaN
2018-11-21	18	beautiful_day	A cloudy but hot morning down here at Maroubra Beach. We have a moderate ESE swell of 1.5m along the beach and light winds. The flagged swimming area is up today north of the pavilion.	one_point_five_m_moderate	open	be_cautious	some	235411	43425
2018-11-22	17	beautiful_day	A beautiful sunny morning down here at Maroubra beach with a moderate 1.5m SE swell along the beach. A flagged swimming area has been erected north of the pavilion.	one_point_five_m_moderate	open	be_cautious	none	235494	43426
2018-11-23	18	beautiful_day	Beautiful morning strong winds forecast throughout the day Small surf today	one_m_small	open	be_cautious	none	235631	43427
2018-11-24	19	beautiful_day	Partly cloudy day with west to south west winds 25-35km/h. Increasing southeast swell through out the day. Dangerous surf conditions expected through out the day. Swim between the red and yellow flags.	two_m_large	open	dangerous	none	235701	43428
2018-11-25	19	beautiful_day	Sunny day with southwesterly winds 15-25 km/h turning southerly later in the day, top temperature of 23 degrees. Large and powerful surf conditions through out the day. Swim between the red and yellow flags.	two_m_large	open	dangerous	none	235741	43429
2018-11-26	17	cloudy	Partly cloudy, slight chance of an early shower. Winds SW 20 to 30 km/h turning S/SE 25 to 35km/h in the late morning than becoming S 15 to 20 km/h in the evening. Itâ€™s a bumpy 4-6ft south swell.	two_m_large	open	be_cautious	none	235777	43430
2018-11-27	18	cloudy	Cloudy 24 degrees.3/4ft s/e swell.swim between the flags	one_point_five_m_moderate	open	be_cautious	none	235878	43431
2018-11-28	17	cold_and_rainy	Horrible beach conditions with strong NE winds and 1 metre NE swell. Torrential rain expected all day	one_m_small	open	dangerous	none	236020	43432
2018-11-29	18	beach_closed	Large 6-8ft swell from the SSE with strong to gale force winds from the SSW. Beach closed due to dangerous conditions	plus_two_m_very_large	closed	dangerous	likely	236153	43433
2018-11-30	18	beach_closed	Maroubra Beach remains Closed this morning due to hazardous surf conditions.	two_m_large	closed	dangerous	none	236253	43434
2018-12-01	NaN	NaN	NaN	NaN	NaN	NaN	NaN	NaN	NaN
2018-12-02	19	sunny_and_hot	Hot and sunny day forecasted. 2-4ft SE Swell with light NW winds. Be cautious of dangerous rips and currents along the beach. Swim between the flags.	one_point_five_m_moderate	open	be_cautious	none	236315	43436
2018-12-03	20	beautiful_day	3-4ft across bay today in a short lived south swell light winds from the NW with tops of 30 expected.	one_m_small	open	dangerous	likely	236338	43437
2018-12-04	18	beautiful_day	Nil surf this morning with the high tide Beautiful day forecast today Se winds	below_point_five_m_flat	open	minimal	none	236407	43438
2018-12-05	18	cloudy	An overcast morning with moderate onshore winds. A moderate SE swell is affecting mainly the Northern end of the beach. A flagged swimming area is up Sth of the pavilion.	one_point_five_m_moderate	open	be_cautious	some	236459	43439
2018-12-06	19	windy_and_choppy	Cloudy n showers 24 degrees.Choppy windswell surf conditions today	below_point_five_m_flat	open	be_cautious	none	236511	43440
2018-12-07	19	beautiful_day	Small conditions with light winds	one_m_small	open	dangerous	some	236565	43441
2018-12-08	NaN	NaN	NaN	NaN	NaN	NaN	NaN	NaN	NaN
2018-12-09	19	sunny_and_hot	Hot and sunny day, moderate swell conditions and winds be cautious of the tricky surf conditions.	one_point_five_m_moderate	open	be_cautious	some	236631	43443
2018-12-10	18	cloudy	Southerly winds are up, with moderate surf	one_point_five_m_moderate	open	be_cautious	likely	236660	43444
2018-12-11	18	cloudy	An overcast morning down here at Maroubra beach. We have a small to moderate ENE swell along the beach with waves of 2-3ft. The flagged swimming area is up north of the pavilion.	one_point_five_m_moderate	open	be_cautious	none	236715	43445
2018-12-12	19	cloudy	Small conditions with light onshore winds.	point_five_m_slight	open	dangerous	some	236752	43446
2018-12-13	19	cloudy	Humid partly cloudy day with bits of rain and a chance of a thunderstorm, moderate NE swell conditions and winds, some bluebottles.	one_point_five_m_moderate	open	be_cautious	some	236794	43447
2018-12-14	19	cloudy	An overcast morning with showers and possible storms. We have a rising NE swell with waves of 3-4ft along the beach. A flagged swimming area has been erected north of the pavilion.	one_point_five_m_moderate	open	dangerous	none	236842	43448
2018-12-15	19	beach_closed	Mostly cloudy day with Northest winds, 3-4 foot Northeast swell, low tide 8:17am 0.8m &amp; high tide 2:30pm 1.4m, Beach Closed due to dangerous surf conditions.	one_point_five_m_moderate	closed	dangerous	none	236932	43449
2018-12-16	18	dangerous_conditions	Maroubra beach is closed due to large and dangerous surf	plus_two_m_very_large	closed	dangerous	many	236954	43450
2018-12-17	18	dangerous_conditions	Large NE swell with strong winds early making for difficult conditions across the beach, There is a small swimming area infront of Maroubra Surf after being closed the last two days. However only strong swimmers advised to enter the water.	two_m_large	open	dangerous	some	236979	43451
2018-12-18	18	cloudy	NE swell continues to fade today, still in the 2-3ft range with larger wind effected sets breaking across the bay. Lowtide around midday with a 5:30pm height this afternoon	two_m_large	open	be_cautious	likely	237055	43452
2018-12-19	19	cloudy	An overcast morning at Maroubra beach with light Sth winds and a small to moderate E swell along the beach. The flags are up this morning in front of Maroubra SLSC.	one_point_five_m_moderate	open	dangerous	none	237100	43453
2018-12-20	18	beautiful_day	Nice day with light winds Flagged area in front of nth maroubra surf club	one_point_five_m_moderate	open	dangerous	likely	237154	43454
2018-12-21	18	cloudy	Cloudy onshore winds with choppy 1 metre swell some seaweed on beach	one_m_small	open	minimal	none	237220	43455
2018-12-22	19	beautiful_day	Overcast conditions with moderate surf conditions. Cloudy. Medium (60%) chance of showers, becoming less likely this afternoon. Winds southerly 25 to 40 km/h tending southwesterly 15 to 25 km/h in the late evening.	one_point_five_m_moderate	open	dangerous	none	237257	43456
2018-12-23	19	rough_conditions	Morning showers, partly cloudy day, solid swell conditions and moderate winds.	two_m_large	open	be_cautious	none	237276	43457
2018-12-24	19	beautiful_day	Sunny day with light northwest winds, 2-3 foot southeast swell, high tide 10:09am 2.0m &amp; low tide 4:49pm 0.2m. Make sure you swim between the flags.	one_m_small	open	be_cautious	none	237292	43458
2018-12-25	18	strong_rips	Beautiful day at Maroubra beach with a solid east swell 10.59am 2m , 5.41pm 0.2m	one_point_five_m_moderate	open	minimal	some	237315	43459
2018-12-26	19	sunny_and_hot	Beautiful sunny day with hot conditions	one_m_small	open	minimal	none	237336	43460
2018-12-27	18	beautiful_day	Choppy conditions with strong NE winds	one_point_five_m_moderate	open	dangerous	some	237351	43461
2018-12-28	19	beautiful_day	Hot and sunny today with NE winds and a rough NE swell Low tide 7.22am 0.5m ,High tide 1.41pm 1.7m	one_point_five_m_moderate	open	dangerous	likely	237386	43462
2018-12-29	19	beautiful_day	Nice day with strong winds NE winds High tide around 2pm	one_point_five_m_moderate	open	dangerous	many	237418	43463
2018-12-30	18	beautiful_day	Beautiful morning with NE winds	one_point_five_m_moderate	open	dangerous	some	237447	43464
2018-12-31	16	sunny_and_hot	Partly cloudy, tops of 30 degrees medium chance of showers, most likely in the early afternoon and evening. Winds N/NE 15 to 20 km/h tending W/NW in the middle of the day.	one_m_small	open	be_cautious	none	237465	43465
2019-01-01	18	beautiful_day	Mostly sunny. The chance of morning fog patches. Slight (20%) chance of an afternoon shower or thunderstorm in the west. Light winds becoming southeast to northeasterly 15 to 20 km/h in the afternoon then becoming light in the evening.	one_m_small	open	dangerous	none	237498	43466
2019-01-02	18	beautiful_day	Nice day with light winds Flags at southern end of beach	one_point_five_m_moderate	open	dangerous	none	237523	43467
2019-01-03	18	rough_conditions	Another hot day with SE - NE winds and a small - Moderate NE swell	one_point_five_m_moderate	open	be_cautious	likely	237595	43468
2019-01-04	17	sunny_and_hot	Hot, partly cloudy. Early morning fog patches. Winds N 15 to 20 km/h turning NE 20 to 30 km/h in the middle of the day than increasing 25 to 35 km/h near the coast during the afternoon and evening.	one_m_small	open	be_cautious	none	237644	43469
2019-01-05	18	beautiful_day	Hot and sunny morning. High (80%) chance of showers and the chance of a thunderstorm, most likely during this afternoon and evening. Winds north to northwesterly 15 to 20 km/h shifting cooler southerly 25 to 40 km/h in the late morning and afternoon. Moderate swell, swim between the flags at all times	one_point_five_m_moderate	open	dangerous	none	237727	43470
2019-01-06	18	cold_and_rainy	Overcast conditions this morning, with the swell reducing over night to quite small wave conditions across the beach. Cloudy. Medium (50%) chance of showers, becoming less likely late this afternoon and evening. Winds southerly 20 to 30 km/h, reaching up to 40 km/h along the coast in the morning, then turning southeasterly 15 to 20 km/h in the late afternoon.	one_m_small	open	dangerous	none	237753	43471
2019-01-07	18	cloudy	An overcast morning with moderate SE swell along the beach. Light to moderate SE winds. The flags are up south of the pavilion.	one_point_five_m_moderate	open	dangerous	none	237816	43472
2019-01-08	18	beautiful_day	A humid morning at Maroubra this morning with a warm day forecast ahead of possible showers this afternoon. We have a moderate ESE swell along the beach with a flagged swimming area up south of the pavilion.	one_point_five_m_moderate	open	dangerous	none	237866	43473
2019-01-09	19	beautiful_day	Moderate surf conditions presently with light offshore winds from the south west, expecting to turn south east and onshore mid morning. Partly cloudy. High (80%) chance of showers. The chance of a thunderstorm during this afternoon and evening. Winds south to southeasterly 20 to 30 km/h becoming light in the evening.	one_point_five_m_moderate	open	dangerous	none	237977	43474
2019-01-10	20	windy_and_choppy	Southerly winds have increased overnight making for choppy conditions along the beach. 1 metre of South swell still in the mix	one_m_small	open	dangerous	none	238085	43475
2019-01-11	18	cloudy	Light and variable SW winds. 2-4ft E swell resulting in smooth conditions early. Winds shifting to NE with choppy conditions in the afternoon. High tide: 12:23am 1.6m Low tide: 7:04pm 0.5m. Swim between the flags at all times.	one_point_five_m_moderate	open	be_cautious	likely	238170	43476
2019-01-12	19	beautiful_day	Sunny day with light northwest winds, 2 foot Northeast swell, low tide was at 6:45am 0.7m &amp; high tide 1:00pm 1.5m.	one_m_small	open	be_cautious	none	238228	43477
2019-01-13	19	cloudy	Cloudy day with moderate south winds, 2 foot south swell, low tide 7:36pm &amp; high tide 1:45 pm 1.4m.	one_m_small	open	be_cautious	none	238252	43478
2019-01-14	19	sunny_and_hot	Challenging Moderate surf conditions swim between red and yellow flags waist deep water only. A few rips along the beach	one_point_five_m_moderate	open	minimal	none	238315	43479
2019-01-15	19	windy_and_choppy	Choppy conditions with Bluebottles due to the onshore winds.	one_m_small	open	dangerous	many	238399	43480
2019-01-16	19	beautiful_day	A hot and sunny morning at Maroubra beach with a moderate NE swell along the beach. The flags are up today just south of the pavilion.	one_point_five_m_moderate	open	dangerous	some	238508	43481
2019-01-17	19	some_bluebottles	An overcast morning with light NE windsand small to moderate NE swell along the beach. The flags are up today south of the pavilion and swim with caution as thee are a few bluebottles along the shoreline.	one_point_five_m_moderate	open	dangerous	many	238618	43482
2019-01-18	19	beautiful_day	Small swell with onshore winds._x000D_ Many Bluebottles due to tide and onshore winds.	one_m_small	open	dangerous	many	238716	43483
2019-01-19	20	beautiful_day	3ft of swell from the NE with moderate winds from the SSW high tide 7:22am and low tide 2:03pm	one_point_five_m_moderate	open	minimal	none	238795	43484
2019-01-20	19	cloudy	Cloudy, slight chance of shower or some drizzle. More likely in the morning. Light winds becoming E 15 to 20 km/h in the afternoon than becoming light in the evening.	point_five_m_slight	open	be_cautious	some	238839	43485
2019-01-21	19	cloudy	Early showers clearing 27 Moderate east swell 1metre High tide 9.00am, 1.87m Low tide3.50pm 0.08m	one_m_small	open	be_cautious	likely	238878	43486
2019-01-22	20	beautiful_day	Hot and sunny day. Calm conditions with 1-3ft east swell and light NNE winds this morning. High chance of bluebottles this afternoon. Be cautious.	one_point_five_m_moderate	open	be_cautious	likely	239031	43487
2019-01-23	19	cloudy	Cloudy day with tops of 27 degrees. Light southerly winds expected to get stronger later and small south swell. Flagged area located in front of lifeguard office.	one_m_small	open	dangerous	none	239100	43488
2019-01-24	19	cloudy	Cloudy and small choppy conditions with southerly winds	below_point_five_m_flat	open	minimal	none	239199	43489
2019-01-25	19	rough_conditions	The carve pro is on at maroubra beach today with a medium swell building with the high tide. The flags are situated on a nice bank which is missing the brunt of the swell.	two_m_large	open	be_cautious	likely	239269	43490
2019-01-26	19	sunny_and_hot	Hot day forecasted. Choppy conditions as a result of 1-3ft swell and light SE winds. Swim between the flags.	one_point_five_m_moderate	open	be_cautious	likely	239324	43491
2019-01-27	20	sunny_and_hot	Another hot day with temps in the 30s 1metre east swell NE - SE winds High tide 2.16pm lLow tide 8.16am	one_m_small	open	dangerous	likely	239351	43492
2019-01-28	18	cloudy	Cloudy, medium chance of showers or drizzle patches becoming less likely later this afternoon. Winds S 20 to 30 km/h turning SE 15 to 20km/h in the afternoon than becoming light in the later evening. With an inconsistent 2ft SE swell	point_five_m_slight	open	be_cautious	none	239378	43493
2019-01-29	20	beautiful_day	Small choppy conditions with strong onshore winds,	one_m_small	open	dangerous	some	239445	43494
2019-01-30	19	cloudy	Overcast morning with light NE winds slight chop. Swell 2-4ft NE with moderate short period waves. High tide: 5:40pm 1.2m Low tide: 11:52am 0.6m. Swim between the flags.	two_m_large	open	be_cautious	likely	239555	43495
2019-01-31	20	sunny_and_hot	Cloudy at the moment but weather reports look like its going to be a scorcher	one_point_five_m_moderate	open	be_cautious	likely	239660	43496
2019-02-01	19	cold_and_rainy	Overcast. High chance of showers. Winds S 15 to 25km/h. With a bumpy 3-5ft south swell	one_point_five_m_moderate	open	be_cautious	none	239719	43497
2019-02-02	21	beach_closed	Large SSE swell with moderate winds from the SE. BEACH CLOSED	two_m_large	open	dangerous	none	239814	43498
2019-02-03	20	beautiful_day	Hot and sunny day, solid swell, and light winds.	two_m_large	open	be_cautious	none	239849	43499
2019-02-04	20	beautiful_day	Mostly sunny day with light north winds,2-3 foot Northeast winds, high tide 9:01 am 1.7m &amp; 3:37pm 0.4m.	one_point_five_m_moderate	open	be_cautious	none	239886	43500
2019-02-05	19	windy_and_choppy	An overcast morning with moderate to strong S-SE winds along the beach. We have a moderate E swell of 1.5m with wave heights of 2-3ft across the beach. The flagged swimming area is up today towards the northern end of the beach.	one_point_five_m_moderate	open	dangerous	some	239960	43501
2019-02-06	20	beautiful_day	Hot humid day with beautiful swimming conditions some bluebottles evident on beach	below_point_five_m_flat	open	minimal	none	240030	43502
2019-02-07	20	beautiful_day	Hot Summer Morning, with moderate sized waves 2-3ft from the ESE across the entirety of the Beach. Light winds from the North 10:44am high at 1.7m	one_point_five_m_moderate	open	be_cautious	some	240117	43503
2019-02-08	19	cloudy	An overcast morning here at Maroubra with showers and a possible storm forecast for the afternoon. There are strong rips along the beach and large numbers of bluebottles on the shoreline. For those keen for a swim the red and yellow flags are up in front of the pavilion.	one_point_five_m_moderate	open	dangerous	many	240197	43504
2019-02-09	20	cloudy	Surf life saving branch carnival on today ,we have a small flagged area at the southern end of the beach in front of south Maroubra surf club high tide 12,01pm 1.3m , 6.27pm	one_m_small	open	dangerous	likely	240272	43505
2019-02-10	20	beautiful_day	Nipper carnival on today. Swell has dramatically increased From the SE. Small and safe flagged area at the southern end of the beach in front of south Maroubra surf club. High tide: 12:30pm low tide: 6:19pm	one_m_small	open	dangerous	likely	240312	43506
2019-02-11	19	beautiful_day	Sunny 27 degrees, with moderate 1metre swell. Light winds becoming northerly 15 to 20 km/h in the morning then tending northeasterly 25 to 40 km/h in the afternoon.	one_point_five_m_moderate	open	dangerous	none	240339	43507
2019-02-12	19	beautiful_day	Hot and sunny top of 37 degrees predicted . Possible raised dust during the afternoon and evening. Light winds becoming west to northwesterly 25 to 40 km/h in the morning then becoming light in the evening. Swim between the red and yellow flags at all times	one_point_five_m_moderate	open	dangerous	none	240419	43508
2019-02-13	19	windy_and_choppy	A cool and windy morning at Maroubra beach with 20 knot S-SE winds and a moderate to large ESE swell of 1.5-2m. The flags remain up in the middle of the beach for those keen for a swim.	two_m_large	open	dangerous	none	240517	43509
2019-02-14	19	beautiful_day	Nice morning with light SW winds Small flagged area due to dangerous conditions 4 foot sets	two_m_large	open	dangerous	likely	240611	43510
2019-02-15	20	beautiful_day	Great swimming and surfing conditions flags are in front of pavilion	one_point_five_m_moderate	open	minimal	none	240686	43511
2019-02-16	NaN	NaN	NaN	NaN	NaN	NaN	NaN	NaN	NaN
2019-02-17	20	beautiful_day	Good swimming conditions flags located south of pavilion	one_point_five_m_moderate	open	minimal	none	240769	43513
2019-02-18	22	rough_conditions	A warm and sunny day at Maroubra with strong NE winds and a moderate E swell creating rough conditions along the beach. A flagged swimming area is up in front of the pavilion. If you are not a strong swimmer stay close to shore.	one_point_five_m_moderate	open	dangerous	none	240829	43514
2019-02-19	21	windy_and_choppy	A windy morning at Maroubra with strong NE winds expected to swing around to the south in the morning. A flagged area is up north of the pavilion.	below_point_five_m_flat	open	dangerous	some	240887	43515
2019-02-20	20	windy_and_choppy	Quite choppy conditions on the beach with strong SE winds and 1 metre of east swell. Flags are located in the middle of the beach in front of the lifeguard tower.	one_m_small	open	dangerous	none	240983	43516
2019-02-21	20	rough_conditions	Rough conditions today with an increase in NE swell overnight and moderate southerly winds making for rough and choppy conditions. Small flagged area located in front of lifeguard tower.	one_point_five_m_moderate	open	dangerous	none	241094	43517
2019-02-22	22	cloudy	Messy wind blown surf conditions.4ft n/e swell with strong S/e winds.Swell predicted to increase throughout the day from cyclone Oma.	one_point_five_m_moderate	open	dangerous	none	241143	43518
2019-02-23	22	cloudy	Cloudy with possible showers, moderate southwest winds, 3-4 ft southeast swell.	one_point_five_m_moderate	open	be_cautious	none	241188	43519
2019-02-24	22	beach_closed	Overcast morning, moderate southeast winds, 4-5 foot southeast swell. Beach closed due to dangerous surf conditions	one_point_five_m_moderate	open	dangerous	none	241208	43520
2019-02-25	17	cloudy	Mostly cloudy slight chance of a shower in the morning and early afternoon. Mainly near the coast. Light winds becoming SE 10 to 20km/h in the afternoon. With a bumpy 4-5ft SE swell.	two_m_large	closed	dangerous	none	241237	43521
2019-02-26	18	beautiful_day	Mostly sunny with some patchy high clouds. Light winds becoming NE 15 to 25 km/h in the early afternoon. With a clean 3ft SE swell.	one_point_five_m_moderate	open	be_cautious	none	241333	43522
2019-02-27	21	beautiful_day	A beautiful morning at Maroubra Beach with a moderate East swell and light Sth winds. There is a large flagged swimming area up in front of the pavilion.	one_m_small	open	be_cautious	none	241396	43523
2019-02-28	22	beautiful_day	Mostly sunny day with northwest winds, 2 foot southeast swell, low tide 11:27am 0.6m &amp; high tide 5:20pm 1.2m.	one_m_small	open	be_cautious	none	241478	43524
2019-03-01	21	strong_rips	Nice conditions with light SE winds and 1 metre of southerly swell. Flagged area located in front of lifeguard office. Swim between the flags as there are multiple rips along the beach	one_m_small	open	dangerous	none	241536	43525
2019-03-02	19	beautiful_day	Partly cloudy, top temperature of 27 degrees. Medium (40%) chance of showers, mostly in the morning along the coast, then developing in the west during the afternoon. The chance of a thunderstorm in the morning along the coastal fringe. Light winds becoming northeasterly 15 to 25 km/h in the middle of the day, reaching up to 30 km/h near the coast during the afternoon.	one_m_small	open	dangerous	none	241583	43526
2019-03-03	22	cloudy	Partly cloudy. Slight chance of a shower in the morning and early afternoon. The chance of a thunderstorm this morning along the coastal fringe. Light winds becoming NE 15 to 25 km/h in the middle of the day. With a clean 2-3ft E swell.	one_m_small	open	be_cautious	none	241604	43527
2019-03-04	23	rough_conditions	A warm morning at Maroubra Beach with sunny skies and a light NE breeze. We have rough surf conditions today with a moderate to large NE swell producing 4-5ft waves and strong rips along the beach. The flags are up in front of the pavilion.	one_point_five_m_moderate	open	dangerous	some	241638	43528
2019-03-05	23	beach_closed	Unfortunately due to a large ENE swell Maroubra Beach has been closed due to dangerous surf conditions.	two_m_large	closed	dangerous	some	241720	43529
2019-03-06	22	beach_closed	Beach closed today due to a 1.5 - 2 metre east swell. Conditions are very dangerous across the beach with large waves and strong rips throughout. No swimming today at Maroubra Beach!	one_point_five_m_moderate	closed	dangerous	likely	241818	43530
2019-03-07	22	beach_closed	BEACH CLOSED DUE TO DANGEROUS CONDITIONS - NO SWIMMING IS ADVISED BY THE LIFEGUARDS. Weather conditions are forecasted to be partly cloudy. Winds southerly 15 to 20 km/h, reaching 30 km/h near the coast, becoming southeasterly 15 to 20 km/h in the afternoon.	two_m_large	closed	dangerous	none	241896	43531
2019-03-08	21	beautiful_day	A Beautiful Morning down here at Maroubra Beach with light offshore winds and a small 1m E swell. The beach has been reopened with a flagged swimming area up infront of the pavilion.	one_m_small	open	dangerous	some	241957	43532
2019-03-09	22	cloudy	Overcast morning, possible thunderstorms,slight southeast winds, 2 ft Northeast swell, high tide 10:54am 1.6m &amp; low tide 5:08pm 0.4m	one_m_small	open	be_cautious	none	242001	43533
2019-03-10	20	cloudy	Small residual east swell to 1m with NE winds forecast High tide 11.26am 1.6m 5.35pm 0.5m	one_m_small	open	be_cautious	none	242026	43534
2019-03-11	23	beautiful_day	Nice swimming conditions warm water and beautiful conditions	below_point_five_m_flat	open	minimal	none	242054	43535
2019-03-12	20	beautiful_day	Small conditions with light winds.	point_five_m_slight	open	dangerous	none	242390	43536
2019-03-13	21	cold_and_rainy	A rainy morning down here at Maroubra Beach with Moderate to strong SE winds and a choppy onshore swell. Wave heights are 1-2ft along the beach. The flags are still up for those keen for a swim, you will find them in front of the pavilion.	one_point_five_m_moderate	open	dangerous	none	242457	43537
2019-03-14	20	windy_and_choppy	Cloudy with heavy rain expected throughout the day, northeast winds, 2 ft choppy southeast swell, low tide 8:50am 0.6m &amp; high tide 2:47pm 1.2m.	one_m_small	open	be_cautious	none	242545	43538
2019-03-15	23	cloudy	Cloudy and calm conditions turning windy later with showers	one_m_small	open	minimal	none	242598	43539
2019-03-16	20	windy_and_choppy	Choppy conditions with strong winds.	one_point_five_m_moderate	open	dangerous	none	242646	43540
2019-03-17	19	rough_conditions	Cloudy. Very high chance of showers, possibly heavy. The chance of a thunderstorm, more likely in the east. Winds S/SE 15 to 25 km/h.	one_point_five_m_moderate	open	be_cautious	none	242678	43541
2019-03-18	22	cloudy	2/3ft se swell with light winds	one_point_five_m_moderate	open	dangerous	none	242710	43542
2019-03-19	22	beautiful_day	Small swell with light winds this morning.swim between the flags	below_point_five_m_flat	open	be_cautious	none	242821	43543
2019-03-20	23	cloudy	An overcast morning with brief showers along the coast. Small 1-2ft waves along the beach. A flagged swimming area is up south of the pavilion and the water is an almost tropical 23 degrees.	point_five_m_slight	open	be_cautious	none	242891	43544
2019-03-21	20	cloudy	Small swell with light winds.	point_five_m_slight	open	dangerous	none	243032	43545
2019-03-22	22	beautiful_day	Cloudy with showers,26 degrees.Small clean waves	one_m_small	open	be_cautious	none	243156	43546
2019-03-23	NaN	NaN	NaN	NaN	NaN	NaN	NaN	NaN	NaN
2019-03-24	24	beautiful_day	A spectacular sunrise this morning treated those people that were up early. It looks like it will be a beautiful day down here at Maroubra Beach with a small E swell and offshore winds. The flags are up in front of the pavilion.	one_m_small	open	dangerous	none	243265	43548
2019-03-25	24	cloudy	Cloudy day with rain periods	below_point_five_m_flat	open	minimal	none	243318	43549
2019-03-26	20	beautiful_day	Small conditions with light winds.	point_five_m_slight	open	dangerous	none	243420	43550
2019-03-27	22	windy_and_choppy	We are definitely noticing the changing of the seasons with a cooler morning down here at Maroubra. The good news is the water temperature is still an almost tropical 22-23 degrees. Onshore winds are making the small surf a little bit choppy for surfers, for swimmers the flags are up in front of the pavilion.	one_m_small	open	dangerous	none	243570	43551
2019-03-28	22	beautiful_day	A beautiful morning down here at Maroubra beach with a small 1m Swell and offshore winds. The flags are up today in front of the pavilion.	one_m_small	open	be_cautious	none	243701	43552
2019-03-29	20	beautiful_day	Small conditions with light winds.	point_five_m_slight	open	dangerous	none	243758	43553
2019-03-30	23	rough_conditions	Large increase in swell, be cautious beach closed until further notice	two_m_large	closed	be_cautious	none	243811	43554
2019-03-31	22	beautiful_day	Calm and cool swimming conditions, swim between the red and yellow flags	below_point_five_m_flat	open	minimal	none	243841	43555
2019-04-01	20	good_surf	Crispy conditions on this beautiful morning. Swell has backed right off with 2-3ft of south swell in the north end. However in the flagged area, conditions are small and perfect for a swim.	one_point_five_m_moderate	open	minimal	none	243876	43556
2019-04-02	22	cloudy	A partly cloudy morning down here at Maroubra Beach with moderate onshore winds and a moderate SE swell along the beach. A flagged swimming area is up in front of the pavilion.	one_point_five_m_moderate	open	dangerous	none	243944	43557
2019-04-03	21	beautiful_day	2-3ft swell with light winds.	one_point_five_m_moderate	open	dangerous	none	244003	43558
2019-04-04	20	rough_conditions	Rough conditions today with 1 - 1.5 metre south swell and a number of strong rips along the beach. Winds are light westerly expected to turn SE later. Flagged area located in front of skatepark	one_point_five_m_moderate	open	dangerous	none	244105	43559
2019-04-05	21	beach_closed	Strong easterly winds, combined with cloud cover and a bumpy 1.8m swell today are making conditions unsafe, as such lifeguards have closed the beach.. Weather is predicted to become finer throughout the day, and we will update if we decide to open the beach... so hold off on the daily swim for as long as possible.	two_m_large	closed	dangerous	likely	244197	43560
2019-04-06	22	dangerous_conditions	BEACH CLOSED due to large swell, resulting in hazardous and dangerous conditions. Not safe for swimming at this stage.	plus_two_m_very_large	closed	dangerous	none	244300	43561
2019-04-07	22	beautiful_day	BEACH IS CLOSED DUE TO DANGEROUS CONDITIONS, LIFEGUARDS WILL CONTINUE TO MONITOR CONDITIONS THROUGH OUT THE DAY. Currently some cloud about this morning, tending sunny in the afternoon. Areas of fog early this morning, mainly in the west. Variable winds, tending south to southwesterly 15 to 25 km/h near the coast this morning.	two_m_large	closed	dangerous	none	244346	43562
2019-04-08	20	beach_closed	Beach closed due to dangerous conditions with moderate to large N swell and a number of dangerous rips along the beach	one_point_five_m_moderate	closed	dangerous	none	244412	43563
2019-04-09	21	beautiful_day	Small conditions with light winds.	point_five_m_slight	open	dangerous	none	244494	43564
2019-04-10	20	windy_and_choppy	Mostly sunny chance of a shower in the afternoon High tide 11.43am 1.4m, Low tide 5.27pm 0.6m	one_m_small	open	minimal	none	244578	43565
2019-04-11	21	windy_and_choppy	Partly cloudy with chance of shower and SE winds low tide 645 am, high tide 12,43pm	one_m_small	open	dangerous	none	244648	43566
2019-04-12	20	cloudy	Light onshore South winds and small south swell. LIfeguards surfers cup on in front of skatepark and flagged area is located in front of Maroubra Surf club	one_m_small	open	be_cautious	none	244698	43567
2019-04-13	20	beautiful_day	Small conditions with light winds	below_point_five_m_flat	open	dangerous	none	244760	43568
2019-04-14	20	cloudy	Small swell with SE winds.	below_point_five_m_flat	open	dangerous	none	244791	43569
2019-04-15	21	beautiful_day	Calm conditions with multiple rips along the beach. Be aware of signage and swim between the red and yellow flags at all times	one_m_small	open	be_cautious	none	244819	43570
2019-04-16	21	beautiful_day	Partly cloudy with the chance of a shower and a small east swell 0.5 m Low tide 11.56am 0.3m High tide 6.16 pm 1.6m	point_five_m_slight	open	be_cautious	none	244901	43571
2019-04-17	20	beautiful_day	Small conditions with light winds.	point_five_m_slight	open	dangerous	none	244997	43572
2019-04-18	20	beautiful_day	Sunny day, small to moderate swell and light winds.	one_m_small	open	be_cautious	none	245080	43573
2019-04-19	20	cloudy	1m east swell with southerly winds High tides 8.13 am 1.6 m , Low tide 2.22pm 0.2	one_m_small	open	dangerous	none	245124	43574
2019-04-20	21	rough_conditions	A beautiful morning at Maroubra beach with clear skies and light offshore winds. A moderate to large East swell is resulting in heavy dumping waves along the beach. A Flagged swimming area has been erected at the northern end of the beach.	one_point_five_m_moderate	open	dangerous	none	245143	43575
2019-04-21	NaN	NaN	NaN	NaN	NaN	NaN	NaN	NaN	NaN
2019-04-22	21	beautiful_day	2-3ft of ENE swell @ 9 seconds with light 6kn winds from the WSW. Low tide 4:14pm High tide 10:29am	one_m_small	open	minimal	none	245171	43577
2019-04-23	22	cloudy	Top temperature 25 degrees. Partly cloudy. Areas of fog in the outer west early this morning. Medium (50%) chance of showers, becoming less likely this evening. The chance of a thunderstorm during the morning and afternoon. Winds southerly 15 to 20 km/h becoming light in the morning.	one_m_small	open	dangerous	none	245188	43578
2019-04-24	19	beautiful_day	Nice day with light winds Dangerous conditions	one_m_small	open	dangerous	none	245233	43579
2019-04-25	NaN	NaN	NaN	NaN	NaN	NaN	NaN	NaN	NaN
2019-04-26	22	beautiful_day	Mostly sunny 28 degrees. Early fog patches, mainly in the west. Slight (20%) chance of a shower along the coastal fringe at night. Winds northwesterly 15 to 20 km/h turning gusty west to southwesterly 25 to 35 km/h in the afternoon.	point_five_m_slight	open	dangerous	none	245283	43581
2019-04-27	22	beautiful_day	Partly cloudy top of 19 degrees. Medium (40%) chance of showers along the coastal fringe this morning. Winds southwesterly 15 to 20 km/h tending southerly in the morning then becoming light in the middle of the day.	below_point_five_m_flat	open	minimal	none	245324	43582
2019-04-28	NaN	NaN	NaN	NaN	NaN	NaN	NaN	NaN	NaN
2019-04-29	21	beautiful_day	A beautiful morning at Maroubra with a slight smoke haze hanging over the beach. Light SW winds are creating clean surf conditions with a small E swell producing 1-2 ft waves along the beach. The flags are up just to the south of the pavilion.	one_m_small	open	be_cautious	none	245381	43584
2019-04-30	21	beautiful_day	A beautiful morning down at Maroubra beach with light SW winds and and a 1-1.5m S swell along the beach. A flagged swimming area is up in front of the pavilion.	one_m_small	open	be_cautious	none	245440	43585
2019-05-01	19	beautiful_day	2-3ft Swell with moderate winds.	one_point_five_m_moderate	open	dangerous	none	245474	43586
2019-05-02	20	rough_conditions	Rough conditions due to 1 metre ENE swell and light to moderate onshore winds. Tops of 24 degrees today. Flagged area is located in the middle of the beach	one_m_small	open	dangerous	none	245518	43587
2019-05-03	22	cloudy	North east swell 2ft.Cloudy day top of 23 degrees.	one_m_small	open	be_cautious	none	245574	43588
2019-05-04	21	cloudy	Flat conditions at Maroubra this morning with barely a wave to be seen along the beach. Itâ€™s cloudy with light to moderate SW winds making a cool start to the day. The flagged swimming area is up in front of the pavilion.	below_point_five_m_flat	open	minimal	none	245611	43589
2019-05-05	21	beautiful_day	A cool but beautiful morning at Maroubra with a small to moderate S swell along the beach. The flags are up in front of the pavilion.	one_m_small	open	be_cautious	none	245643	43590
2019-05-06	20	beach_closed	Beach closed due to dangerous surf conditions with large 2 metre SE swell expecting to increase throughout the day as well	two_m_large	closed	dangerous	none	245665	43591
2019-05-07	20	beach_closed	Beach closed due to large and dangerous surf conditions. Currently experiencing a 2 metre SE swell and light to moderate NW winds.	two_m_large	closed	dangerous	none	245730	43592
2019-05-08	20	sunny_and_hot	Sunny day, large swell, light winds and strong current.	one_point_five_m_moderate	open	be_cautious	none	245770	43593
2019-05-09	23	beautiful_day	A beautiful morning at Maroubra beach with light W winds and a small south swell along the beach. The flags are up today south of the pavilion.	point_five_m_slight	open	be_cautious	none	245869	43594
2019-05-10	19	beautiful_day	Small conditions with light winds	point_five_m_slight	open	dangerous	none	245984	43595
2019-05-11	20	cloudy	Overcast morning with little to no swell at present. Swell is expected to increase throughout the day with 2 metres of south swell and strong southerly winds expected later.	below_point_five_m_flat	open	be_cautious	none	246092	43596
2019-05-12	19	dangerous_conditions	Nice morning with light to moderate offshore winds. 1.5 - 2 metre SE swell making for dangerous conditions along the beach. Flags located 50 metres south of skatepark	one_point_five_m_moderate	open	dangerous	none	246130	43597
2019-05-13	21	beautiful_day	3/4ft Sth swell today.top temperature 23 degrees.	one_point_five_m_moderate	open	be_cautious	none	246164	43598
2019-05-14	22	beautiful_day	A beautiful day at Maroubra beach with small waves and light offshore winds. The flags are p today south of the pavilion.	one_m_small	open	minimal	none	246298	43599
2019-05-15	19	beautiful_day	Nice day expected with light offshore winds blowing all day and small 0.5 metre S swell. Flags are located just south of skatepark	point_five_m_slight	open	be_cautious	none	246367	43600
2019-05-16	20	beautiful_day	Nice day expected with a slight increase Southerky swell overnight. Swell expected to build throughout the day in the 1 metre range. Winds are light westerly making for good swimming conditions	one_m_small	open	dangerous	none	246505	43601
2019-05-17	20	beautiful_day	Small swell to 1m with NE winds High tide 7.04am !.56m Low tide 1,09pm 0.28m	one_m_small	open	dangerous	none	246597	43602
2019-05-18	20	beautiful_day	A fine day with 1m SE swell and NE winds High tide 7.44am, low tide 1.35pm	one_m_small	open	be_cautious	none	246643	43603
2019-05-19	21	beautiful_day	A beautiful morning at Maroubra with moderate waves and light offshore winds. The flags are up south of the pavilion.	one_m_small	open	minimal	none	246673	43604
2019-05-20	20	beautiful_day	Nice day with clean small swell and light winds	one_m_small	open	minimal	none	246714	43605
2019-05-21	20	beautiful_day	Nice sunny morning with light winds and good swimming conditions	one_m_small	open	minimal	none	246795	43606
2019-05-22	20	beautiful_day	Mostly sunny with a easterly ground swell to 1m High tide 11.01 am 1,23m Low tide 4.29 pm 0.57m	below_point_five_m_flat	open	be_cautious	none	246901	43607
2019-05-23	20	cloudy	Partly cloudy with light winds and a small east swell to 1m	point_five_m_slight	open	minimal	none	247003	43930
2019-05-24	20	beautiful_day	Fine and sunny day with a small swell and light winds	below_point_five_m_flat	open	minimal	none	247055	43930
2019-05-25	20	beautiful_day	1-2 ft of S swell and light offshore winds making for great swimming conditions. Top of 26 degrees	below_point_five_m_flat	open	minimal	none	247093	43930
2019-05-26	NaN	NaN	NaN	NaN	NaN	NaN	NaN	NaN	NaN
2019-05-27	20	beautiful_day	Beautiful clear sunny day with 1-2ft of swell from the south with light 8kn gusts of wind from the north. Relatively flat conditions across the length of the bay. 9am low tide and 3;20pm high tide.	below_point_five_m_flat	open	dangerous	none	247137	43930
2019-05-28	22	beautiful_day	A beautiful but chilly morning down here at Maroubra beach with moderate W winds and a moderate S swell creating waves of 2-3ft in height at the northern end of the beach. The flagged swimming area is up today in front of the pavilion.	one_point_five_m_moderate	open	be_cautious	none	247193	43930
2019-05-29	19	beautiful_day	Very small swell with moderate winds.	below_point_five_m_flat	open	dangerous	none	247266	43930
2019-05-30	20	beautiful_day	Nice conditions with moderate southwesterly winds warm water	one_m_small	open	minimal	none	247349	43615
2019-05-31	20	beautiful_day	Cool start to the day 1.5m SE swell expected to rise during the day Water temp 20 air temp 9	one_point_five_m_moderate	open	minimal	none	247383	43930
2019-06-01	19	beautiful_day	Beach closed due to large swell	plus_two_m_very_large	open	dangerous	none	247462	43930
2019-06-02	20	beach_closed	Maroubra beach remains closed today due to large and powerful surf conditions.	two_m_large	closed	dangerous	none	247483	43930
2019-06-03	20	cloudy	Conditions are looking a lot more accessible dropping down to the 3ft range light winds from the WNW high tide 8am 1:50pm low tide	one_point_five_m_moderate	open	minimal	none	247508	43930
2019-06-04	20	beach_closed	Dangerous Surf Conditions, Strong winds and rain._x000D_ BEACH CLOSED	two_m_large	closed	dangerous	none	247568	43930
2019-06-05	20	beach_closed	Very dangerous surf conditions, do not enter the water if surfing or swimming !!!	plus_two_m_very_large	closed	dangerous	none	247630	43930
2019-06-06	19	beach_closed	Beach closed due to dangerous surf conditions. Do not enter the water if you are swimming!	two_m_large	closed	dangerous	none	247755	43622
2019-06-07	18	beautiful_day	Large dangerous surf conditions. Beach Closed.	two_m_large	closed	minimal	none	247837	43930
2019-06-08	19	cloudy	Strong Fog with bad visibility this morning. Beach Closed	one_point_five_m_moderate	closed	dangerous	none	247942	43930
2019-06-09	19	beautiful_day	2-3ft conditions with plenty of seaweed along the beach.	one_m_small	open	dangerous	none	248006	43930
2019-06-10	19	beautiful_day	Minimal swell, causing calm conditions. Lots of seaweed along the beach and in water. Swim between red and yellow flags at all times.	point_five_m_slight	open	minimal	none	248063	43930
2019-06-11	19	beautiful_day	Minimal to no swell, calm condition. Swim between the red and yellow flags at all times	below_point_five_m_flat	open	minimal	none	248131	43930
2019-06-12	19	beautiful_day	Nice day expected tops of 23 degrees. Small 1 metre S swell and light offshore westerly winds. Flagged area located in front of skatepark	one_m_small	open	be_cautious	none	248243	43930
2019-06-13	19	cloudy	Overcast day with a chance of rain. Small 0.5 - 1 metre southerly swell and light SE winds. Lots of seaweed along the beach from north to south. Flags are located in front of skatepark	point_five_m_slight	open	be_cautious	none	248416	43930
2019-06-14	19	beautiful_day	Small swell and calm conditions. Swim between red and yellow flags at all times	point_five_m_slight	open	minimal	none	248496	43930
2019-06-15	20	beautiful_day	nice morning with light winds Very small waves	below_point_five_m_flat	open	minimal	none	248564	43631
2019-06-16	19	beautiful_day	Nice day with light winds and a little rain	below_point_five_m_flat	open	minimal	none	248599	43930
2019-06-17	19	windy_and_choppy	Slight increase in swell overnight due to moderate southerly winds. Rain expected all day making chopp conditions across the beach	one_m_small	open	dangerous	none	248654	43633
2019-06-18	19	good_surf	Swell has increased overnight with 1.5 metre SE swell. Good surf conditions, although some rough conditions long the beach. Flagged area located in front of the skatepark	one_point_five_m_moderate	open	dangerous	none	248766	43930
2019-06-19	19	beautiful_day	Glorious start to the day after last few days of rain The beach is closed early but should be open later 1m swell running on a rising tide and the water is still warm at 19 degrees A few rips showing so be careful	one_m_small	open	be_cautious	none	248886	43930
2019-06-20	19	rough_conditions	Beach closed for swimming due to dangerous conditions High tide 10.37 am Low tide 4.02 pm	one_point_five_m_moderate	closed	dangerous	none	248997	43930
2019-06-21	19	rough_conditions	Lifeguards have re-opened the beach with small flagged area located in middle of the beach. Conditions are still quite rough with 1.5 metre SE swell pushing in	one_point_five_m_moderate	open	dangerous	none	249051	43930
2019-06-22	19	beach_closed	Beach closed due to increase in swell overnight, conditions are quite dangerous along the beach, due to 1.5m - 2 metre S swell and multiple rips running	one_point_five_m_moderate	closed	dangerous	none	249120	43638
2019-06-23	19	beach_closed	Beach closed due to dangerous surf conditions. South swell in the 4-6 ft range with strong southerly winds. Showers expected throughout the day	one_point_five_m_moderate	closed	dangerous	none	249155	43930
2019-06-24	18	cold_and_rainy	Beach closed due to dangerous conditions Low tide 7.26am High tide1.49pm	two_m_large	closed	dangerous	none	249188	43930
2019-06-25	14	beach_closed	Beach closed due to dangerous conditions Low tide 8.09am 0.5m High tide 2.40 pm 1,27m	one_m_small	closed	dangerous	none	249272	43641
2019-06-26	19	beach_closed	Beach closed due to dangerous conditions lifeguards to update should conditions change.	two_m_large	closed	dangerous	none	249359	43642
2019-06-27	19	beautiful_day	Nice day with small 1 metre S swell and light offshore winds making for clean and crisp conditions. Flagged area located in front of skatepark	one_m_small	open	dangerous	none	249455	43930
2019-06-28	19	cloudy	Cloudy start to the this morning but predicted to clear to a sunny day Next tide is 1024 low with a small clean swell Water temp still 19	point_five_m_slight	open	minimal	none	249572	43930
2019-06-29	19	cloudy	Very Foggy Morning, 2ft ENE swell with 5kn NNW winds. 5am high Tide 11am low tide.	one_point_five_m_moderate	open	dangerous	some	249660	43930
2019-06-30	18	beautiful_day	Moderate east swell with westerly winds High tide 6.00am 1.4m Low tide 11.00am 0.4m	one_point_five_m_moderate	open	dangerous	none	249692	43930
2019-07-01	18	beach_closed	Beach closed due to increase in swell and dangerous conditions across the beach.	two_m_large	closed	dangerous	none	249722	43647
2019-07-02	17	cloudy	Beach Closed due to dangerous surf conditions	one_point_five_m_moderate	open	dangerous	none	249840	43930
2019-07-03	18	beach_closed	Beach is closed today... due to dangerous conditions swell is up around the 2m mark with a long period creating an unsafe beach and a number of strong currents. There is no safe space for swimming.	two_m_large	closed	dangerous	none	249907	43649
2019-07-04	17	cold_and_rainy	Beach closed today due to dangerous conditions High tide 9.24am 1.31m Low tide 2.58pm 0.4m	one_point_five_m_moderate	closed	dangerous	none	249979	43930
2019-07-05	18	beach_closed	Large East swell pushing through and strong southerly winds making for dangerous conditions. Beach is closed due to dangerous conditions	two_m_large	open	dangerous	none	250077	43930
2019-07-06	19	beach_closed	Beach closed due to dangerous surf conditions	two_m_large	closed	dangerous	none	250161	43930
2019-07-07	NaN	NaN	NaN	NaN	NaN	NaN	NaN	NaN	NaN
2019-07-08	17	cold_and_rainy	A cold and rainy morning with light WSW winds and a moderate to large E swell. The beach remains closed this morning due to dangerous conditions.	one_point_five_m_moderate	open	dangerous	none	250203	43930
2019-07-09	14	beautiful_day	0	below_point_five_m_flat	open	minimal	none	0	43930
2019-07-10	18	beautiful_day	Cool conditions this morning with fresh offshore winds and 1 metre of East swell. Surf conditions are quite glassy. Flagged area is located at the southern end of the beach	one_m_small	open	dangerous	none	250378	43656
2019-07-11	18	windy_and_choppy	Choppy conditions wth 0.5-1 metre east swell and light to moderate SW winds. Flagged are located at southern end of the beach.	point_five_m_slight	open	dangerous	none	250474	43657
2019-07-12	18	beautiful_day	Beautiful day today perfect swimming conditions if youâ€™re happy to brave the mild westerly winds.	below_point_five_m_flat	open	minimal	none	250528	43658
2019-07-13	18	cloudy	Surf conditions are flat with moderate to strong westerly winds and SW swell. Winds are expected to pick up later in the day.	below_point_five_m_flat	open	be_cautious	none	250569	43930
2019-07-14	18	beautiful_day	Rising swell, low tide 6.45am, high tide 11.54am, clean conditions	one_m_small	open	minimal	none	250593	43660
2019-07-15	18	beautiful_day	Nice day cool westerly winds increasing later	below_point_five_m_flat	open	minimal	none	250614	43930
2019-07-16	18	beautiful_day	Beautiful day with top of 20. Light to moderate offshore westerly winds and small 1 metre east swell. High tide - 7:55am (1.2m) &amp; Low tide - 1:25pm (0.5m)	one_m_small	open	dangerous	none	250681	43930
2019-07-17	14	beautiful_day	0	below_point_five_m_flat	open	minimal	none	0	43930
2019-07-18	18	beautiful_day	A beautiful morning at maroubra with light offshore winds and a small full S swell with wave heights of 1-2ft along the beach. The flags are up today south of the pavilion.	one_m_small	open	be_cautious	none	250819	43930
2019-07-19	18	beautiful_day	Beautiful winters day with top of 20 degrees. 1 metre of southerly swell and light westerly winds making for good surf conditions. Flags located towards southern end of the beach	one_m_small	open	dangerous	none	250857	43930
2019-07-20	18	rough_conditions	1 metre of east swell making for rough conditions along the beach. Winds are expected to be offshore all day. Flags are located towards the southern end of the beach.	one_m_small	open	dangerous	none	250909	43930
2019-07-21	18	beautiful_day	Beautiful conditions with a 0.5-1 metre east swell along the beach and light SW winds making for glassy conditions. Flagged area located towards southern end of the beach	one_m_small	open	dangerous	none	250917	43667
2019-07-22	17	beautiful_day	Small swell with light winds.	point_five_m_slight	open	dangerous	none	250946	43930
2019-07-23	18	beautiful_day	A cold beautiful morning down here at Maroubra Beach with light offshore winds and flat surf conditions. The flagged swimming area is up south of the pavilion.	point_five_m_slight	open	be_cautious	none	250998	43669
2019-07-24	18	beautiful_day	Beautiful winters day with light offshore winds and 1ft of S swell. Perfect conditions for swimming. Flags are located towards southern end of the beach	below_point_five_m_flat	open	be_cautious	none	251048	43930
2019-07-25	18	beautiful_day	Surf conditions in the 1-2ft range from the SE and winds from the West making for smooth glassy conditions this morning. Flags are located towards the southern end of the beach	point_five_m_slight	open	be_cautious	none	251109	43930
2019-07-26	19	beautiful_day	A beautiful morning with a 1-1.5m E swell. NSW U14 state titles are being held at Maroubra this weekend. A flagged area for swimmers is up south of the pavilion.	one_point_five_m_moderate	open	be_cautious	none	251151	43930
2019-07-27	18	beautiful_day	Another beautiful morning down here at Maroubra Beach with an increase in swell overnight. We have 3ft waves for day 2 of the U14/U12 State titles. For those keen for a swim a flagged area is up south of the pavilion.	one_point_five_m_moderate	open	be_cautious	none	251227	43930
2019-07-28	14	beautiful_day	0	below_point_five_m_flat	open	minimal	none	0	43930
2019-07-29	17	beautiful_day	1 metre of east swell and light offshore winds making for good surf conditions. Flagged area low acted at the southern end of the beach	one_m_small	open	dangerous	none	251288	43930
2019-07-30	20	cold_and_rainy	Cold rainy morning with moderate swell from the E and light winds from the W. 6:30am high tide and a 12:15pm low tide.	one_point_five_m_moderate	open	be_cautious	none	251382	43930
2019-07-31	18	cold_and_rainy	Overcast morning with light rain SW winds	two_m_large	open	dangerous	none	251454	43930
2019-08-01	19	beautiful_day	Nice sunny winters day	one_point_five_m_moderate	open	be_cautious	none	251593	43930
2019-08-02	17	cold_and_rainy	2-3ft swell with light winds	one_m_small	open	dangerous	none	251628	43679
2019-08-03	17	beautiful_day	Sunny morning with light winds and small south swell.3:45pm low tide and a 10am high tide	one_m_small	open	minimal	none	251665	43930
2019-08-04	17	beautiful_day	2-3ft swell with light moderate winds	one_point_five_m_moderate	open	dangerous	none	251692	43681
2019-08-05	18	beautiful_day	Swell has increased with 4/5ft set waves today.Flags are the southern end today	two_m_large	open	dangerous	none	251720	43930
2019-08-06	18	beautiful_day	A beautiful sunny but cool morning at Maroubra beach with light offshore W winds and a moderate 1.5m SE swell along the beach. A flagged swimming area is up south of the pavilion.	one_point_five_m_moderate	open	dangerous	none	251788	43683
2019-08-07	18	beautiful_day	3ft swell from the South with moderate winds from the West 7am low tide with a 1:30pm high tide	one_point_five_m_moderate	open	minimal	none	251934	43930
2019-08-08	17	beautiful_day	Small conditions with light winds.	point_five_m_slight	open	dangerous	none	251976	43930
2019-08-09	18	windy_and_choppy	Early sunny morning, slight swell, with strong winds increasing throughout the day.	one_m_small	open	minimal	none	252039	43930
2019-08-10	17	windy_and_choppy	Flat surf conditions. Strong and cold westerly winds	below_point_five_m_flat	open	be_cautious	none	252110	43930
2019-08-11	16	beautiful_day	Strong winds	one_m_small	open	be_cautious	none	252124	43930
2019-08-12	16	cloudy	Beach CLOSED due to dangerous surf conditions	one_point_five_m_moderate	closed	dangerous	none	252148	43930
2019-08-13	17	beach_closed	Beach closed due to dangerous surf conditions will reassess later in the day	plus_two_m_very_large	closed	dangerous	none	252200	43930
2019-08-14	18	beautiful_day	Sunny day forecast with 2-4ft SSE Swell left over from yesterday. Calm conditions along the beach with Light SW winds. Large amount of water moving along the beach, Swim between the flags at all times.	one_point_five_m_moderate	open	be_cautious	none	252247	43930
2019-08-15	18	beautiful_day	4ft s/e swell.flags in the middle of beach.	one_point_five_m_moderate	open	be_cautious	none	252358	43930
2019-08-16	17	beautiful_day	2-3ft swell with light winds	one_m_small	open	dangerous	none	252438	43930
2019-08-17	17	cloudy	Small 2ft s/e swell today. Partly cloudy day with s/w winds	below_point_five_m_flat	open	be_cautious	none	252537	43694
2019-08-18	17	beautiful_day	Small conditions with light winds.	point_five_m_slight	open	dangerous	none	252564	43930
2019-08-19	18	windy_and_choppy	Calm morning, with strong winds increasing throughout the day, and small swell.	one_m_small	open	minimal	none	252591	43930
2019-08-20	17	beautiful_day	Sunny day with northwest winds, 2-3 foot south swell, high tide 11:13am 1.4m &amp; low tide 5:04pm.	below_point_five_m_flat	open	minimal	none	252664	43697
2019-08-21	17	beautiful_day	Small swell with moderate winds.	one_m_small	open	dangerous	none	252727	43930
2019-08-22	17	beach_closed	Beach closed due to dangerous surf conditions	two_m_large	closed	dangerous	none	252832	43930
2019-08-23	17	beach_closed	Sunny day with northwest winds, 8-10 foot southeast swell, low tide 6:57am 0.6m &amp; high tide 1:31pm 1.4m. Beach Closed du to large dangerous surf conditions.	plus_two_m_very_large	closed	dangerous	none	252889	43700
2019-08-24	17	beach_closed	Maroubra beach remains closed due to large and dangerous surf conditions.	two_m_large	closed	dangerous	none	252954	43701
2019-08-25	18	beautiful_day	A beautiful morning at Maroubra with a small SE swell producing 2ft waves along the beach. Light W winds are expected to turn southerly in the middle of the day with a forecast top temperature of 21 degrees.	one_m_small	open	dangerous	none	252981	43930
2019-08-26	16	cold_and_rainy	Cool and cloudy with rain periods light south westerly winds	one_m_small	open	minimal	none	252998	43703
2019-08-27	16	cloudy	Cool with sunny periods moderate southwesterly winds	one_m_small	open	minimal	none	253059	43930
2019-08-28	16	beautiful_day	Mostly sunny day with westerly winds, 1-2 foot southeast swell, high tide 6:18am 1.3m &amp; low tide 11:58am 0.4m.	point_five_m_slight	open	minimal	none	253136	43930
2019-08-29	16	cold_and_rainy	Showers forecast with choppy conditions along the beach. 1-2ft swell from the SE. Cold day at the beach.Swim between the flags.	one_m_small	open	minimal	none	253232	43930
2019-08-30	16	beach_closed	Beach Closed dangerous surf conditions	one_point_five_m_moderate	open	minimal	none	253313	43707
2019-08-31	16	rough_conditions	Beach closed due to dangerous surf conditions	two_m_large	open	minimal	some	253381	43708
2019-09-01	16	beautiful_day	Beautiful cool conditions becoming warm this afternoon dangerous surf conditions beach closed	one_point_five_m_moderate	closed	minimal	some	253410	43930
2019-09-02	17	beautiful_day	A beautiful morning at Maroubra beach with light off shore winds and a moderate 1.5m E swell. The beac has been reopened this morning with flags up south of the pavilion.	one_point_five_m_moderate	open	dangerous	none	253442	43930
2019-09-03	17	beautiful_day	Swell has increased over night with 3/4ft waves from the east.Top temperature of 22 degrees today.Flagged area is south of skatepark today.	one_point_five_m_moderate	open	minimal	none	253534	43711
2019-09-04	18	beach_closed	Beach closed	one_point_five_m_moderate	closed	be_cautious	none	253674	43930
2019-09-05	17	beautiful_day	Beach closed due to dangerous surf conditions	one_point_five_m_moderate	open	minimal	none	253793	43930
2019-09-06	17	beautiful_day	Hot and windy 30 with an afternoon change_x000D_ Low tide 7.30am _x000D_ High tide 2.05pm	one_point_five_m_moderate	closed	dangerous	none	253856	43714
2019-09-07	NaN	NaN	NaN	NaN	NaN	NaN	NaN	NaN	NaN
2019-09-08	18	beautiful_day	Nice morning with strong SW winds Maroubra bodyboarders competition on this morning Flagged area at southern end of beach	one_point_five_m_moderate	open	dangerous	none	253991	43930
2019-09-09	17	cloudy	5-6ft swell from the SSE with 18kn winds from the W. 5am high tide at 1.2m and low tide at 10:30am at 0.6m	one_point_five_m_moderate	open	dangerous	likely	254022	43717
2019-09-10	17	windy_and_choppy	BEACH CLOSED due to Dangerous conditions.	two_m_large	closed	dangerous	none	254104	43930
2019-09-11	18	beach_closed	Beach closed due to dangerous surf conditions. Refrain from swimming today.	two_m_large	closed	dangerous	none	254210	43930
2019-09-12	14	beautiful_day	0	below_point_five_m_flat	open	minimal	none	0	43930
2019-09-13	17	beautiful_day	Choppy wind swell with moderate winds	one_m_small	open	dangerous	none	254405	43930
2019-09-14	17	beautiful_day	Beautiful sunny day with 2ft swell from the S and moderate winds from the SW	one_m_small	open	be_cautious	none	254455	43930
2019-09-15	17	beautiful_day	Warm and sunny conditions with light northwest winds	one_m_small	open	minimal	none	254469	43930
2019-09-16	17	beautiful_day	Beautiful Sunny morning 2ft swell from the SSE with light winds from the WNW. High tide 9:30am low tide 3:30pm	one_m_small	open	minimal	none	254802	43930
2019-09-17	17	beach_closed	BEACH CLOSED Due to dangerous conditions and increasing swell.	two_m_large	open	be_cautious	none	254877	43930
2019-09-18	17	rough_conditions	BEACH CLOSED due to the Dangerous surf conditions.	two_m_large	closed	dangerous	none	254932	43930
2019-09-19	17	beach_closed	Beach closed due to dangerous surf conditions	two_m_large	closed	dangerous	none	255028	43930
2019-09-20	17	windy_and_choppy	BEACH CLOSED	two_m_large	closed	dangerous	none	255097	43930
2019-09-21	17	beach_closed	Maroubra beach remains closed today due to hazardous surf conditions. Strong rips and a powerful NE swell along the beach make it unsuitable for swimming.	one_point_five_m_moderate	closed	dangerous	some	255136	43930
2019-09-22	18	cloudy	Beach currently closed due to dangerous conditions. Overcast day with light winds	one_point_five_m_moderate	open	dangerous	none	255176	43930
2019-09-23	18	beautiful_day	Nice day with moderate surf A few rips up and down the beach Make sure you swim between the flags	one_point_five_m_moderate	open	dangerous	none	255631	43930
2019-09-24	17	beautiful_day	Nice day with sunny conditions good swimming conditions	one_m_small	open	minimal	none	255817	43930
2019-09-25	17	beautiful_day	Beautiful day with light winds and sunny conditions	one_m_small	open	minimal	none	256113	43930
2019-09-26	17	beautiful_day	Lovely warm morning, with moderate surf condition, flags located north of lifeguard tower.	one_point_five_m_moderate	open	minimal	none	256237	43930
2019-09-27	18	beautiful_day	Another amazing morning at Maroubra today Early morning high tide 1m swellafternoon onshore expected	one_m_small	open	minimal	none	256320	43930
2019-09-28	17	cloudy	Small conditions with moderate SE winds	point_five_m_slight	open	dangerous	none	256512	43930
2019-09-29	17	beautiful_day	Clean conditions this morning ahead of a sea breeze change. Flags located north of the lifeguard office and Southend to open at 10am. Swim between the flags.	one_point_five_m_moderate	open	be_cautious	none	256554	43737
2019-09-30	18	beautiful_day	Cloudy. Medium (60%) chance of showers in the morning and afternoon. Light winds becoming southeasterly 15 to 25 km/h in the middle of the day then becoming light in the evening.	one_m_small	open	dangerous	none	256587	43930
2019-10-01	18	cloudy	Partly cloudy and a op of 21 degree is predicted. A mix of sun and cloud in the morning, with the slight (20%) chance of a shower along the coastal fringe. Sunny periods increasing during the afternoon. Light winds becoming northeasterly 15 to 20 km/h in the afternoon. Swim between the red and yellow flags at all times.	one_m_small	open	dangerous	none	256651	43930
2019-10-02	17	beautiful_day	Nice swimming conditions with light offshore winds moderate swell, swim between the red and yellow flags	one_point_five_m_moderate	open	minimal	none	256715	43930
2019-10-03	17	beautiful_day	Sunny day, small swell and light winds.	one_m_small	open	minimal	none	256903	43930
2019-10-04	18	beautiful_day	Expecting a op of 33 degrees today. Slight (30%) chance of a shower late this evening. Winds west to northwesterly 20 to 30 km/h shifting cooler south to southeasterly 25 to 40 km/h in the middle of the day then decreasing to 20 to 30 km/h in the evening.	one_point_five_m_moderate	open	dangerous	none	257124	43742
2019-10-05	18	beautiful_day	Morning showers 19 degrees. Cloudy. High (80%) chance of showers, becoming less likely in the afternoon. Winds south to southwesterly 15 to 20 km/h becoming light in the morning.	one_point_five_m_moderate	open	dangerous	none	257174	43930
2019-10-06	18	cloudy	Morning Morning cloud clearing to a mostly sunny afternoon. Light winds becoming north to northeasterly 15 to 20 km/h during the morning, increasing to 20 to 30 km/h near the coast in the afternoon.	one_m_small	open	dangerous	none	257200	43930
2019-10-07	17	cloudy	Partly cloudy day, solid swell and light winds.	one_point_five_m_moderate	open	be_cautious	none	257224	43930
2019-10-08	17	cloudy	Small conditions with light winds.	point_five_m_slight	open	dangerous	none	257255	43930
2019-10-09	17	cloudy	Cloudy day forecasted with 4-6ft swell and light SW winds. Dangerous rips along the beach. Swim between the flags. Low tide: 12:10pm (0.7m) High tide: 6:32pm (1.5m)	two_m_large	open	dangerous	none	257328	43930
2019-10-10	18	dangerous_conditions	BEACH CLOSED DUE TO DANGEROUS SURF CONDITIONS. Partly cloudy. Medium (60%) chance of showers near the coast, possibly extending to the west during the day. Light winds becoming south to southeasterly 15 to 20 km/h in the middle of the day.	plus_two_m_very_large	closed	dangerous	none	257415	43930
2019-10-11	17	cloudy	BEACH CLOSED due to Dangerous surf conditions.	one_point_five_m_moderate	closed	dangerous	none	257540	43930
2019-10-12	17	beach_closed	Beach closed due to dangerous surf conditions with large and powerful 2 metre south swell and moderate southerly winds. No swimming at maroubra today.	two_m_large	closed	dangerous	none	257633	43930
2019-10-13	17	cold_and_rainy	BEACH CLOSED due to the dangerous surf conditions.	one_point_five_m_moderate	closed	dangerous	none	257696	43930
2019-10-14	17	beautiful_day	Beach has re-opened today. Conditions are smooth due to light westerly winds, however the existing ground swell remains. Waves are around the 2m with some strong rips on the beach. Swim be tween the flags which are locate in the middle southern part of the beach	two_m_large	open	dangerous	none	257771	43930
2019-10-15	17	cloudy	We have a 1m East swell Strong winds forecast later in the day	one_m_small	open	dangerous	none	257889	43930
2019-10-16	18	windy_and_choppy	Multiple rips along the beach, be cautious. Some left over bluebottles from yesterday. Swim between red and yellow flags at all times.	one_point_five_m_moderate	open	be_cautious	some	258002	43930
2019-10-17	18	beautiful_day	Small conditions with light winds.	one_m_small	open	dangerous	none	258738	43930
2019-10-18	18	beautiful_day	A stunning morning down here at Maroubra with moderate offshore winds, sunny skies and moderate to large SE swell along the beach. Strong rips and powerful surf make the northern end of the beach dangerous today. The red and yellow flags are up south of the pavilion.	one_point_five_m_moderate	open	dangerous	none	258828	43930
2019-10-19	14	beautiful_day	0	below_point_five_m_flat	open	minimal	none	0	43930
2019-10-20	17	beautiful_day	Much cooler conditions than yesterday, swell has gotten back up to 1-2m mark. Still beautiful down the beach, and the flags are set up on a safe bank towards the south end of the beach.	one_point_five_m_moderate	open	minimal	none	258959	43930
2019-10-21	18	sunny_and_hot	Sunny day, solid swell and light winds.	one_point_five_m_moderate	open	be_cautious	none	258995	43930
2019-10-22	17	beautiful_day	3-4ft swell with light winds.	one_point_five_m_moderate	open	dangerous	none	259095	43930
2019-10-23	17	beautiful_day	1.5 south swell with NW-NE winds forecast today A number of dangerous rips along the beach SWIM BETWEEN THE FLAGS	one_point_five_m_moderate	open	dangerous	none	259194	43930
2019-10-24	19	beautiful_day	Beautiful morning with slight south east winds Few bluebottles on shoreline	one_m_small	open	be_cautious	some	259410	43930
2019-10-25	18	beautiful_day	Beautiful morning with light winds Hot and sunny conditions expected Please swim between the flags for your own safety	one_m_small	open	be_cautious	some	259600	43763
2019-10-26	19	good_surf	New north east swell expected to build through the day. Flags located at northern end of the beach. Warm weather forecast.	two_m_large	open	be_cautious	none	259721	43930
2019-10-27	NaN	NaN	NaN	NaN	NaN	NaN	NaN	NaN	NaN
2019-10-28	18	beautiful_day	Small waves and onshore winds making conditions bumpy in the water. However weather is clear and sunny this early in the morning so it is still inviting for a swim between the flags.	one_m_small	open	be_cautious	likely	259803	43930
2019-10-29	18	beautiful_day	A beautiful morning at Maroubra beach with light offshore winds forecast to increase in intensity from the north. Matraville sports high school have a surfing competition at the northern end of the beach today and the flags are located south of the pavilion.	point_five_m_slight	open	be_cautious	none	259929	43767
2019-10-30	17	beautiful_day	Beautiful day with some smoke haze and smooth conditions	one_m_small	open	minimal	none	260056	43930
2019-10-31	19	beautiful_day	Nice morning with a small NE swell Flagged area located in front of the skate park Fire haze keeping the sun away	one_m_small	open	be_cautious	none	260221	43930
2019-11-01	18	windy_and_choppy	A windy morning with still some smoke haze hanging around despite strong N winds. We have a rising NE swell that is forecast to produce 3-4ft waves by the afternoon. A flagged swimming area is up south of the pavilion.	one_m_small	open	dangerous	none	260298	43930
2019-11-02	16	windy_and_choppy	Strong NE winds this morning are expected to increase through the day along the coast. The flagged area has been shifted north up the beach due to a rising NE swell which is creating 4-5ft waves at the southern end of the beach.	two_m_large	open	dangerous	none	260359	43930
2019-11-03	16	windy_and_choppy	Swell is up around the 2m mark at the beach. Conditions are tricky, especially at the southern end of the beach. Lifeguards have set up a small flagged area for swimmers at the northern middle part of the beach. Lifeguards advise that swimmers stay close to shore and swim between the flags. Water temperature is also quite fresh.	two_m_large	open	dangerous	likely	260389	43930
2019-11-04	17	beautiful_day	Partly cloudy Top of 24 degrees. Medium (60%) chance of showers, most likely during this afternoon and evening. The chance of a thunderstorm during this afternoon and evening, possibly severe. Winds southerly 15 to 25 km/h tending east to southeasterly 15 to 20 km/h in the early afternoon.	one_m_small	open	minimal	none	260418	43930
2019-11-05	17	windy_and_choppy	Mainly fine morning with fresh southerly breeze forecast mid morning. Flags located north of the lifeguard office.	one_m_small	open	be_cautious	none	260517	43774
2019-11-06	18	beautiful_day	Cooler conditions down the beach, but is warming up fans at with a top of 24 in the air. Water temp is still a bit fresh, however winds are light west and swell is about waist high. Making for glorious conditions on on the beach this morning.	point_five_m_slight	open	be_cautious	none	260579	43930
2019-11-07	17	beautiful_day	Water is still very cold Safe swimming between the flags	below_point_five_m_flat	open	be_cautious	none	260724	43776
2019-11-08	18	beautiful_day	Nice sunny morning with light winds No swell Flagged area north of pavilion	below_point_five_m_flat	open	be_cautious	none	260830	43777
2019-11-09	17	beautiful_day	Mostly sunny. Winds SW 25 to 40 km/h tending W/NW and becoming light later in the evening. With a clean 3ft south swell.	one_point_five_m_moderate	open	be_cautious	none	260941	43778
2019-11-10	17	cloudy	Partly cloudy. W/SW 25 to 40 km/h shifting E/SE 15 to 25 km/h in the early afternoon the Becoming light in the late evening. With a clean 2ft south swell.	below_point_five_m_flat	open	be_cautious	none	260981	43779
2019-11-11	18	beautiful_day	Mostly sunny 27 degrees, winds north to northwesterly 15 to 20 km/h turning northeasterly 25 to 40 km/h in the early afternoon.	one_m_small	open	dangerous	none	261030	43930
2019-11-12	17	sunny_and_hot	Very hot and windy day Lots of smoke in the air 1m north east swell	one_m_small	open	be_cautious	none	261127	43930
2019-11-13	17	beautiful_day	Beautiful sunny, south swell pushing 3ft of swell into the north end 9;26am highs tide 1.7m 3;52pm low tide 1.3m	one_point_five_m_moderate	open	be_cautious	none	261270	43782
2019-11-14	18	beautiful_day	Nice day with light winds Small SE swell Conditions Flagged area in front of pavilion restaurant	one_m_small	open	dangerous	none	261343	43930
2019-11-15	18	beautiful_day	Areas of smoke haze early this morning. Mostly sunny, top of 32 degrees forecasted. Winds westerly 20 to 30 km/h, turning north to northeast along the coastal fringe in the afternoon. A south to southwesterly change 20 to 30 km/h coming through in the late evening. A POOR Air Quality Forecast alert	one_m_small	open	dangerous	none	261434	43930
2019-11-16	18	windy_and_choppy	Onshore winds making for unpleasant swimming conditions	below_point_five_m_flat	open	minimal	some	261533	43930
2019-11-17	18	cloudy	Partly cloudy with a top temp of 23 degrees, medium (50%) chance of showers, most likely during the morning and afternoon. The chance of a thunderstorm in the morning and early afternoon. Winds southerly 15 to 25 km/h turning southeasterly 20 to 30 km/h in the middle of the day then decreasing to 15 to 20 km/h in the evening.	one_m_small	open	dangerous	none	261577	43930
2019-11-18	18	sunny_and_hot	Sunny day, small to moderate swell and light winds.	one_point_five_m_moderate	open	be_cautious	none	261623	43930
2019-11-19	17	beautiful_day	1-2ft swell from the NE with light to moderate winds from the WNW tending southerly in the afternoon. 7:30am lowtide and a 2pm high tide	one_point_five_m_moderate	open	be_cautious	likely	261779	43930
2019-11-20	18	cloudy	Becoming mostly sunny 24 degrees. Possible smoke haze, more likely in the north. Winds southerly 15 to 20 km/h turning easterly in the afternoon.	point_five_m_slight	open	dangerous	none	261868	43930
2019-11-21	18	sunny_and_hot	Mostly sunny with smoke haze in the morning ,NE winds and a slight east swell . Low tide 10.15 am High tide 4.35 pm	point_five_m_slight	open	be_cautious	none	261971	43930
2019-11-22	18	cloudy	Partly cloudy. Areas of smoke haze this morning. Winds N/NW 15 to 20 km/h shifting SE 20 to 30 km/h early in the morning then becoming light in the late evening. With a bumpy 3ft NE swell.	one_point_five_m_moderate	open	be_cautious	none	262029	43930
2019-11-23	18	cloudy	Overcast day with small 0.5-1 metre SE swell and onshore S winds. Small flagged area in middle of the beach	one_m_small	open	dangerous	none	262075	43930
2019-11-24	18	windy_and_choppy	Windy conditions today with moderate SE winds and small 0.5-1 metre S swell. Conditions are quite choppy along the beach. Flagged area erected in the middle of the beach	one_m_small	open	dangerous	none	262095	43930
2019-11-25	18	beautiful_day	Lovely day down the beach, small waves and smooth conditions, possible shower this afternoon.	one_m_small	open	be_cautious	none	262128	43930
2019-11-26	19	beautiful_day	A partly cloudy morning at Maroubra Beach with a little bit of smoke haze still hanging around. We have a moderate NE wind with small surf conditions. The flags are up in front of the pavilion.	below_point_five_m_flat	open	be_cautious	none	262195	43930
2019-11-27	18	beautiful_day	Sunny, beautiful day 23 degrees, Light winds becoming NE 20 TO 30 km/h in the early afternoon. With a 2-3ft south swell.	one_point_five_m_moderate	open	be_cautious	none	262266	43796
2019-11-28	19	beautiful_day	Nice morning with light winds High tide mid morning Low tide in afternoon NE winds expected to pick up	one_m_small	open	dangerous	none	262395	43930
2019-11-29	18	cloudy	Increase of waves on the beach today with cloudy conditions and a 1.5-2m north east swell on the beach. Conditions are tricky as there is a lot of water moving due to the low period of the swell. Swim between the flags and stay close to shore.	one_point_five_m_moderate	open	dangerous	none	262450	43930
2019-11-30	18	beautiful_day	Southerly winds increasing through the day. Swell is north east around 1-2m mark. Conditions could be tricky, so be sure to swim between the flags	two_m_large	open	dangerous	some	262501	43799
2019-12-01	18	cloudy	First day of summer: conditions are cold and windy on the beach with a small messy swell making conditions choppy. Still a bit of current around on the beach so be sure to be swim between the flags.	one_m_small	open	be_cautious	likely	262522	43930
2019-12-02	17	beautiful_day	Partly cloudy. Slight chance of a shower in the morning or early afternoon. Areas of smoke haze, gusty NW winds 20 to 30 km/h tending W 30 to 50km/h in the morning than decreasing in the evening. With a clean 1ft ENE swell	below_point_five_m_flat	open	be_cautious	none	262548	43930
2019-12-03	19	beautiful_day	Nice morning with a small south swell Still a bit of smoke haze around the beach Make sure you swim between the flags	one_m_small	open	minimal	none	262611	43930
2019-12-04	19	beautiful_day	A beautiful morning at Maroubra with Light SW winds and flat surf conditions along the beach. A large flagged swimming area is up in front of the pavilion.	below_point_five_m_flat	open	be_cautious	none	262681	43930
2019-12-05	14	beautiful_day	Mostly sunny with north winds turning westerly in the afternoon Slight seas 1m Low tide 9.51am 0.7 High tide 3.56 pm1.3m	below_point_five_m_flat	open	be_cautious	none	262776	43930
2019-12-06	18	beautiful_day	Small south swell with light winds and smoke haze.	point_five_m_slight	open	dangerous	none	262862	43930
2019-12-07	18	beautiful_day	North east swell light winds with some smoke haze	one_m_small	open	minimal	none	262943	43930
2019-12-08	19	beautiful_day	Nice day with on shore winds Large south swell Make sure you swim between the flags	two_m_large	open	be_cautious	none	262982	43930
2019-12-09	18	cloudy	Overcast morning with choppy 2-3ft south swell and moderate NE winds. High tide: 7:12am (1.5m) Low tide: 1:42pm (0.4m)	one_point_five_m_moderate	open	be_cautious	none	263020	43930
2019-12-10	19	sunny_and_hot	Heavy smoke haze along the beach this morning. A warm morning ahead of a hot day with light NW winds and a moderate NE swell. The flags are up this morning south of the pavilion.	one_point_five_m_moderate	open	be_cautious	some	263132	43930
2019-12-11	18	cloudy	Nice morning with SE winds Beach open and flagged area in front of Pavillon restaurant Small SE swell	one_m_small	open	be_cautious	none	263251	43810
2019-12-12	20	cloudy	Overcast day with small swell.	below_point_five_m_flat	open	dangerous	none	263391	43930
2019-12-13	19	beautiful_day	Cloudy top of 23 degrees. Slight (30%) chance of a shower, mainly in the morning. Possible smoke haze in the west. Light winds becoming east to southeasterly 15 to 20 km/h in the afternoon then becoming light in the evening.	one_m_small	open	dangerous	none	263435	43930
2019-12-14	19	cloudy	Partly cloudy 27 degrees. Areas of smoke haze, mainly in the west. Slight (20%) chance of a shower this evening. Light winds becoming easterly 15 to 25 km/h in the early afternoon then becoming light in the evening.	one_m_small	open	dangerous	none	263491	43930
2019-12-15	20	cloudy	Light morning shower with overcast conditions forecasted. 1-2ft surf from the SE and light NE winds. High tide: 11:16am (1.8m) Low tide: 5:58pm (0.18m)	one_point_five_m_moderate	open	be_cautious	none	263518	43930
2019-12-16	20	windy_and_choppy	Small swell with strong winds.	point_five_m_slight	open	dangerous	none	263546	43815
2019-12-17	19	beautiful_day	Nice sunny day expected with 1 metre of SE swell and light S winds. Flagged area is located in front of lifeguard tower. Swim between the flags	one_m_small	open	dangerous	none	263587	43930
2019-12-18	19	beautiful_day	Smoke haze with a top of 27 degrees through the day. Swell 1.5 metres with 2ft waves across the beach. winds becoming north to northeasterly 15 to 25 km/h in the afternoon, reaching 25 to 35 km/h near the coast.	one_point_five_m_moderate	open	dangerous	none	263627	43817
2019-12-19	NaN	NaN	NaN	NaN	NaN	NaN	NaN	NaN	NaN
2019-12-20	19	windy_and_choppy	Windy and choppy conditions with 0.5-1 metre NE swell and light SE winds. Flags located in middle of beach. Swim between flags.	point_five_m_slight	open	dangerous	none	263735	43819
2019-12-21	19	cloudy	Overcast morning with slight smog 2ft swell from the S with moderate winds from the N. Tops of 29 expected. Low tide 1is 1am high tide 5pm	one_m_small	open	minimal	none	263802	43930
2019-12-22	19	windy_and_choppy	Windy and choppy conditions with 1 metre of SE swell and moderate S winds. High tide - 6:25pm (1.3m) &amp; low tide - 12:20pm (0.4m)	one_m_small	open	dangerous	none	263821	43930
2019-12-23	18	cloudy	Mostly cloudy 25degrees. Slight (20%) chance of a light shower, most likely in the morning. Moderate sized swell creating waves 1.5m in size from the south east. Winds southwesterly 15 to 20 km/h becoming light in the morning then becoming east to northeasterly 15 to 20 km/h in the early afternoon. Slight (20%) chance of a light shower, most likely in the morning. Winds southwesterly 15 to 20 km/…	one_point_five_m_moderate	open	dangerous	none	263854	43930
2019-12-24	18	cloudy	1.5m surf with choppy conditions Possible showers forecast today. With Ne winds	one_point_five_m_moderate	open	minimal	none	263893	43930
2019-12-25	17	cloudy	2ft choppy swell with moderate winds.	one_m_small	open	dangerous	none	263924	43930
2019-12-26	20	beautiful_day	Beautiful day with 1 metre of East swell and light onshore NE winds. A few rips running along the beach, lifeguards have put two sets of flags up today so swim between the flags.	one_m_small	open	dangerous	none	263936	43930
2019-12-27	NaN	NaN	NaN	NaN	NaN	NaN	NaN	NaN	NaN
2019-12-28	20	beautiful_day	Hot and sunny 29 degrees with moderate size waves. Possible smoke haze, mainly in the west. Winds north to northeasterly 15 to 25 km/h, increasing to 25 to 35 km/h in the east during the afternoon. high tide 10.31am (1.8m), low tide 5.14pm. Swim between the flags at all times.	one_m_small	open	dangerous	none	263977	43930
2019-12-29	19	rough_conditions	2m short period swell hitting the beach today, making conditions rough and very tricky for swimmers. All beach users are to be aware of signage and if you are going to swim, do so between the flags and donâ€™t go out past your depth.	two_m_large	open	dangerous	some	264002	43930
2019-12-30	19	rough_conditions	Large north east swell this morning creating rough swimming conditions. Small flagged area located in front of Maroubra surf club. Swim with caution and between the flags	plus_two_m_very_large	open	dangerous	none	264019	43930
2019-12-31	18	dangerous_conditions	Dangerous surf conditions today with a 2 metre NE swell. There is a lot of water moving along the beach with multiple rips along the beach. There will be a small flagged are located in front of Maroubra surf club. Swim between flags today as conditions are extremely dangerous	two_m_large	open	dangerous	likely	264057	43930
2020-01-01	NaN	NaN	NaN	NaN	NaN	NaN	NaN	NaN	NaN
2020-01-02	20	beautiful_day	Partly cloudy Top of 25 degrees through out the day. Smoke haze. Winds southeasterly 20 to 25 km/h turning southerly 15 to 20 km/h in the late evening.	one_point_five_m_moderate	open	dangerous	none	264130	43930
2020-01-03	19	cloudy	Small swell conditions with plenty of seaweed along the beach.	point_five_m_slight	open	dangerous	none	264195	43930
2020-01-04	20	beautiful_day	Small swell conditions with light winds	point_five_m_slight	open	dangerous	none	264247	43930
2020-01-05	18	windy_and_choppy	Cloud increasing during the day, A top of 25 degrees, with the slight chance of a shower this evening. Winds S/SE 15 to 25 km/h, reaching 25 to 40 km/h near the coast. With a pesky 2-3ft south swell.	one_m_small	open	be_cautious	none	264276	43930
2020-01-06	19	beautiful_day	Cloudy 22 degrees. Smoke haze, mainly in the west. High (70%) chance of a shower or two, most likely this afternoon and evening. Winds southeasterly 15 to 25 km/h tending easterly in the evening. Moderate surf conditions, 1m ESE. Swim between the flags at all times.	one_m_small	open	dangerous	none	264306	43930
2020-01-07	19	cloudy	Overcast day with possible shower Wind SW to NE forecast 1.5 East Swell	one_point_five_m_moderate	open	be_cautious	likely	264405	43930
2020-01-08	20	cloudy	2-3ft swell with southerly winds	one_m_small	open	dangerous	none	264452	43930
2020-01-09	18	cloudy	Cloudy, slight chance of a shower. A top of 25 degrees. Areas of smoke haze and mist. Winds S/SE 15 to 20 km/h, tending S 20 to 25 km/h in the afternoon. With a bumpy 2ft SE swell.	point_five_m_slight	open	be_cautious	none	264537	43839
2020-01-10	20	cloudy	Hot, mostly sunny with a top of 30 degrees. Partly cloudy. Areas of smoke haze, mainly this afternoon and evening. Light winds becoming north to northeasterly 20 to 30 km/h in the morning. Winds increasing to 35 to 50 km/h in the east in the afternoon. Small waves across the beach.	point_five_m_slight	open	dangerous	none	264615	43930
2020-01-11	20	beautiful_day	Cloudy with a top of 23degrees. Areas of smoke haze. Medium (50%) chance of showers, most likely in the morning. The chance of a thunderstorm this morning. Winds southerly 35 to 55 km/h decreasing to 25 to 40 km/h in the morning then turning southeasterly 20 to 35 km/h in the late afternoon. High tide 9.27am Low tide 4.11pm	one_point_five_m_moderate	open	dangerous	none	264654	43930
2020-01-12	19	beach_closed	Beach closed due to dangerous surf and conditions. There is no safe place to put the flags right now. Lifeguards will look to open the beach throughout the day if a safe bank opens up	one_point_five_m_moderate	closed	dangerous	likely	264682	43842
2020-01-13	20	beach_closed	Beach closed due to dangerous surf. If you wish to swim please do so at Coogee or Clovelly and between the flags.	plus_two_m_very_large	closed	dangerous	none	264711	43930
2020-01-14	20	beach_closed	BEACH CLOSED due to dangerous surf conditions.	one_point_five_m_moderate	closed	dangerous	none	264810	43930
2020-01-15	21	sunny_and_hot	Flags are open but conditions are very tricky today so make sure you swim between the flags.	two_m_large	open	dangerous	none	264933	43930
2020-01-16	20	beautiful_day	Mostly cloudy 28 degrees. Very high (95%) chance of showers. The chance of a thunderstorm, mainly this afternoon and evening, with possible heavy rain. Light winds. moderate swell conditions across the beach. Swim between the flags at all times.	one_point_five_m_moderate	open	minimal	none	265028	43930
2020-01-17	14	cold_and_rainy	2ft with strong Southerly winds	point_five_m_slight	open	dangerous	none	265120	43847
2020-01-18	20	cloudy	Nice morning with large swell Small flagged area in front of Pavillon restaurant	two_m_large	open	dangerous	none	265240	43930
2020-01-19	20	cloudy	Moderate 3 foot south swell with light winds. Small flagged area located north of the office. Seabreeze forecast to strengthen through the day. Swim between the flags.	one_point_five_m_moderate	open	be_cautious	none	265265	43930
2020-01-20	22	sunny_and_hot	Large conditions making it tricky for swimming, sunny and hot with light westerly winds at the moment will swing north east later. Be cautious with out going tides rips will start moving water away from the beach	two_m_large	open	dangerous	likely	265296	43930
2020-01-21	20	beautiful_day	Mostly sunny, top of 29 degrees. Winds north to northwesterly 15 to 20 km/h tending easterly near the coast the middle of the day. Dangerous surf conditions, please ensure you swim between the red and yellow flags at all times.	two_m_large	open	dangerous	none	265375	43930
2020-01-22	20	beautiful_day	Hot and sunny day, small swell and light winds.	one_m_small	open	minimal	none	265485	43852
2020-01-23	20	beautiful_day	NE swell with light winds.	one_point_five_m_moderate	open	dangerous	none	265572	43930
2020-01-24	21	cloudy	Smoke haze.Cloudy 27 degrees,s/e winds.Large n/e swell today.swim between the flags	two_m_large	open	dangerous	none	265615	43854
2020-01-25	21	cloudy	Onshore north east winds, cloudy weather with a possible shower. Conditions are still rough on the water, be cautious when in the water and always swim between the flags	one_point_five_m_moderate	open	dangerous	many	265655	43930
2020-01-26	20	cloudy	Partly cloudy, 30 degrees. High (80%) chance of showers, most likely in the afternoon and early evening. The chance of a thunderstorm, mainly in the west. Light winds becoming northeasterly 15 to 25 km/h in the afternoon.	one_point_five_m_moderate	open	dangerous	none	265675	43930
2020-01-27	21	cloudy	Fresh southerly change with a cooling temperature. Lots of rips along the beach so all swimmers must swim between the flags. Next tide is a high at 10.53am.	one_point_five_m_moderate	open	dangerous	none	265702	43930
2020-01-28	20	beautiful_day	Hot sunny morning with an 11:30am high tide and 5:50pm low tide. 2ft NE swell with light winds from the SSW. Red bull Aerial competition being held in the north corner.	one_point_five_m_moderate	open	be_cautious	likely	265752	43930
2020-01-29	17	beautiful_day	Nice morning with south east winds Carve surfing comp on at northern end of beach	one_point_five_m_moderate	open	be_cautious	some	265814	43930
2020-01-30	22	beautiful_day	Sunny 30 degrees,n/e winds,2ft S/e swell. Carve pro surfing event on at the northern end all day	below_point_five_m_flat	open	dangerous	none	265896	43930
2020-01-31	21	beautiful_day	Warm day forecast with small waves from the north east. The carve pro is on at North Maroubra and swimming is strictly prohibited in the northern corner. Flags located in the middle of the beach.	one_m_small	open	be_cautious	likely	265981	43930
2020-02-01	21	beautiful_day	Energetic NE swell from 2-4ft low tide 7:58am high tide 1:57pm. Light winds from the NNE. Hot conditions expected throughout the day.	one_point_five_m_moderate	open	be_cautious	many	266086	43930
2020-02-02	14	beautiful_day	0	below_point_five_m_flat	open	minimal	none	0	43930
2020-02-03	19	cloudy	Smooth and small surface conditions on the sea surface today. Cloudy should burn off as day progresses, with winds expected to turn southerly in the afternoon.	one_m_small	open	be_cautious	none	266208	43864
2020-02-04	21	windy_and_choppy	Windy n choppy surf today around 3/4ft from the s/e. Top temperature is 24 degrees.	two_m_large	open	dangerous	none	266326	43865
2020-02-05	21	cloudy	1-2ft swell with light winds.	point_five_m_slight	open	dangerous	none	266427	43930
2020-02-06	21	cold_and_rainy	1-2ft conditions with light winds	point_five_m_slight	open	dangerous	none	266548	43930
2020-02-07	20	beach_closed	Beach closed due to unsafe swimming conditions Strong winds and heavy rain forecast	plus_two_m_very_large	closed	dangerous	none	266639	43930
2020-02-08	20	rough_conditions	Beach closed due to dangerous surf... no swimming today. Swell is around the 3m mark with seas set to increase to 6m throughout the day.. Lifeguards advise not to use the beach today.	plus_two_m_very_large	closed	dangerous	many	266695	43869
2020-02-09	21	dangerous_conditions	Beach closed due to extremely large and dangerous surf conditions No swimming allowed at all today at maroubra beach	plus_two_m_very_large	closed	dangerous	none	266736	43930
2020-02-10	20	beach_closed	Beach closed due to dangerous swimming conditions.	plus_two_m_very_large	closed	dangerous	likely	266790	43930
2020-02-11	19	beautiful_day	Beach closed due to dangerous surf conditions Lifeguards recommend no rock fishing	plus_two_m_very_large	open	dangerous	likely	266934	43930
2020-02-12	21	beach_closed	Hazardous surf conditions remain along the Randwick beaches with Maroubra closed due to large and dangerous surf.	two_m_large	closed	dangerous	none	267089	43930
2020-02-13	19	beach_closed	Maroubra Beach is closed due to large surf and dangerous debris on the beach and in the water.	two_m_large	closed	dangerous	none	267345	43874
2020-02-14	18	beach_closed	Beach is closed today due to another increase in swell overnight with swell now in the 2-2.5 metre range. Lots of water is moving and conditions are extremely dangerous across the beach.	plus_two_m_very_large	closed	dangerous	none	267465	43930
2020-02-15	19	beautiful_day	Beach closed due to dangerous surf conditions and lots of debris on beach	plus_two_m_very_large	closed	dangerous	likely	267532	43930
2020-02-16	20	beach_closed	Beach closed this morning due to moderate to large SE swell pushing in. Lots of water moving along the beach with some debris still floating in and on the shoreline	one_point_five_m_moderate	closed	dangerous	none	267568	43930
2020-02-17	20	beach_closed	Beach closed. Dangerous conditions along the beach today due to large swell and rips.	two_m_large	closed	dangerous	none	267631	43930
2020-02-18	20	beach_closed	Maroubra Beach remains closed this morning due to hazardous surf conditions.	two_m_large	closed	dangerous	none	267735	43930
2020-02-19	20	beach_closed	Beach closed due to dangerous surf conditions	two_m_large	closed	dangerous	none	267891	43930
2020-02-20	19	beautiful_day	Beach closed due to dangerous conditions	plus_two_m_very_large	closed	dangerous	likely	268015	43930
2020-02-21	21	cloudy	Beach is open for swimming 2ft-3ft south surf today with south wind forecast Possible shower today	one_m_small	open	be_cautious	none	268104	43930
2020-02-22	20	windy_and_choppy	A cooler morning down here at Maroubra with a moderate SE wind and SSE swell causing choppy conditions. We have a small flagged area open south of the pavilion.	one_point_five_m_moderate	open	dangerous	none	268193	43883
2020-02-23	20	cloudy	Smooth conditions cool with slight winds and 1 metre choppy surf	one_point_five_m_moderate	open	minimal	none	268245	43930
2020-02-24	22	cloudy	Partly cloudy, light winds becoming NE 20 to 35 km/h in the afternoon than becoming light in the evening, with a top of 27 degrees. With a clean 1-2ft NE swell.	point_five_m_slight	open	be_cautious	none	268307	43930
2020-02-25	20	beautiful_day	Beautiful day with light offshore winds in the morning and small 1 metre NE swell. Winds expected to turn NE later in the day. Flags are located in the middle of the beach	one_m_small	open	dangerous	likely	268452	43930
2020-02-26	20	beautiful_day	Beautiful morning with very small surf conditions Ne winds forecast today with a late southerly change tonight	one_m_small	open	be_cautious	likely	268595	43930
2020-02-27	20	beautiful_day	Mostly sunny day with 2-3ft SE swell and onshore NE winds. Be cautious of rips and currents. Swim between the flags at all times.	one_point_five_m_moderate	open	minimal	likely	268776	43930
2020-02-28	22	beautiful_day	Mostly sunny. Light winds becoming S 15 to 25km/h in the middle of the day then tending SE in the early afternoon with a top of 25 degrees. With a bumpy 2ft south swell	point_five_m_slight	open	be_cautious	none	268830	43930
2020-02-29	21	beautiful_day	Cloudy conditions with moderate swell and slight winds	one_m_small	open	minimal	none	268924	43890
2020-03-01	20	beautiful_day	Small, long range 1 metre south swell with light NW wi dis early swinging NE in the afternoon. Nice conditions for swimming	one_m_small	open	dangerous	likely	268964	43930
2020-03-02	21	beautiful_day	Hot and mostly sunny, 36 degrees. Early fog in the west. Light winds becoming westerly 20 to 35 km/h in the morning then shifting cool and gusty south to southeasterly 35 to 50 km/h in the afternoon, with a 1m swell across the beach.	one_m_small	open	dangerous	none	269018	43892
2020-03-03	20	cloudy	Swell picked up again, around the 2m mark creating a couple of seaward currents so be sure to swim between the flags.. cloudy conditions with rainfall expected. Still large amounts of sea weed along the beach.	one_point_five_m_moderate	open	dangerous	likely	269131	43930
2020-03-04	20	cold_and_rainy	Choppy windy conditions and rain forecast for the day	one_m_small	open	minimal	none	269253	43930
2020-03-05	22	cold_and_rainy	Cloudy, very high chance of showers. Winds NE 20 to 30 km/h. With a bumpy 2-4ft NE swell.	one_m_small	open	be_cautious	likely	269414	43895
2020-03-06	21	beach_closed	Beach closed due to unsafe swimming area	two_m_large	closed	dangerous	none	269491	43930
2020-03-07	NaN	NaN	NaN	NaN	NaN	NaN	NaN	NaN	NaN
2020-03-08	21	cloudy	Still some reasonably large waves on the beach this morning. Lifeguards have opened a small flagged area in the middle of the beach, for safe swimming, be sure to use them. Cloudy conditions expected to clear throughout the day.	plus_two_m_very_large	open	dangerous	likely	269600	43930
2020-03-09	20	rough_conditions	Rough conditions today with an increase in S swell. Currently waves in 1.5 metre range and light E winds.	one_point_five_m_moderate	open	dangerous	likely	269640	43930
2020-03-10	19	windy_and_choppy	Overcast day with moderate southerly winds, Surf is 2-3 foot windy and choppy Strong rips and currents along the beach, Rain predicted throughout the day	below_point_five_m_flat	open	be_cautious	none	269722	43930
2020-03-11	19	beautiful_day	A Beautiful morning down here at Maroubra with clear skies and a clean 3ft swell along the beach. The flags are up this morning in front of the pavilion.	one_point_five_m_moderate	open	dangerous	none	269817	43930
2020-03-12	19	beautiful_day	Good morning for swimming Few bluebottles on shoreline	one_point_five_m_moderate	open	be_cautious	some	269940	43930
2020-03-13	21	beautiful_day	Small conditions with light winds.	one_m_small	open	dangerous	none	270083	43930
2020-03-14	20	windy_and_choppy	Southerly wind with choppy conditions, some weed on beach	one_m_small	open	minimal	none	270151	43930
2020-03-15	NaN	NaN	NaN	NaN	NaN	NaN	NaN	NaN	NaN
2020-03-16	20	cold_and_rainy	Scattered showers. 2-3ft SE swell with light SSE winds resulting in bumpy conditions along the beach today. Swim between flags at all times.	one_point_five_m_moderate	open	be_cautious	none	270246	43930
2020-03-17	20	beach_closed	Mostly cloudy day forecast. Beach closed due to dangerous conditions.	two_m_large	closed	dangerous	none	270405	43930
2020-03-18	20	beach_closed	Beach Closed due to dangerous surf conditions	two_m_large	closed	dangerous	none	270482	43930
2020-03-19	21	beach_closed	BEACH CLOSED due to dangerous surf conditions	one_m_small	closed	dangerous	none	270586	43909
2020-03-20	20	sunny_and_hot	Beach Closed for swimming due to hazardous conditions. A large amount of water moving with rips and currents along the beach. Large swell 3-4ft ESE with light N winds.	two_m_large	closed	dangerous	none	270652	43930
2020-03-21	21	beautiful_day	Partly cloudy 24 degrees. Medium (40%) chance of light showers during the morning and early afternoon. Light winds becoming southeasterly 15 to 25 km/h in the middle of the day then becoming light in the evening.	one_m_small	open	dangerous	none	270685	43930
2020-03-22	21	beach_closed	BEACH CLOSED Randwick Council is closing Maroubra, Coogee and Clovelly Beaches on Sunday 22 March 2020 in response to new government restrictions limiting crowd numbers at beaches in a bid to reduce the spread of COVID-19 (coronavirus). The three patrolled beaches will not have red/yellow flags and large closed signs will be installed. People are strongly urged not to go to the beach. â€œGiven th…	below_point_five_m_flat	closed	minimal	none	270748	43930
2020-03-23	22	beach_closed	Beach Closed due to dangerous conditions.	one_point_five_m_moderate	closed	be_cautious	none	270792	43930
2020-03-24	21	cloudy	BEACH CLOSED due to dangerous surf conditions.	one_point_five_m_moderate	closed	dangerous	none	270838	43914
2020-03-25	20	beach_closed	Beach closed dangerous conditions.	one_point_five_m_moderate	closed	be_cautious	none	270904	43930
2020-03-26	20	beach_closed	Beach closed due to unsafe swimming areas Showers forecast all day with south east winds	one_point_five_m_moderate	closed	dangerous	none	271065	43930
2020-03-27	21	beautiful_day	BEACH CLOSED due to dangerous surf conditions.	one_point_five_m_moderate	closed	dangerous	none	271104	43930
2020-03-28	22	dangerous_conditions	Partly cloudy. Slight chance of a shower, most likely in the late afternoon and evening. Light winds becoming E 15 to 20 km/h the late afternoon then becoming light in the late evening. Beach closed due to dangerous conditions	one_m_small	closed	dangerous	none	271153	43930
2020-03-29	20	beach_closed	Beach closed due to COVID-19 restrictions. Unfortunately due to the inability to comply to social distancing policies, Maroubra beach is completely closed for all activities.	two_m_large	open	dangerous	none	271191	43930
2020-03-30	20	beach_closed	Beach closed due to covid-19	point_five_m_slight	closed	dangerous	none	271222	43920
2020-03-31	21	rough_conditions	To help slow or stop the spread of Covid-19 all Randwick Beaches are closed until further notice. This applies to everyone. We apologise for any inconvenience and do appreciate your co-operation during this difficult time.	plus_two_m_very_large	closed	dangerous	many	271276	43930
2020-04-01	20	beach_closed	Beach closed due to COVID-19. No beach access permitted. Do not jump barriers.	one_m_small	closed	dangerous	none	271324	43930
2020-04-02	22	beach_closed	Beach closed due to Covid-19 restrictions.	below_point_five_m_flat	closed	be_cautious	none	271389	43930
2020-04-03	14	rough_conditions	Beach closed for all usage due to COVID-19 pandemic.	plus_two_m_very_large	closed	dangerous	many	271451	43924
2020-04-04	14	rough_conditions	&quot;BEACH CLOSED ! All Randwick City City Beaches are closed until further notice as of Saturday 28 March 2020. This includes Coogee Beach, Maroubra Beach, Clovelly Beach, Gordon's Bay, Little Bay Beach, Malabar Beach and the beaches at La Perouse (Congwong, Little Congwong, Frenchman's and Yarra Bay Beach	plus_two_m_very_large	closed	dangerous	many	271498	43930
2020-04-05	20	beautiful_day	Beach closed due to covid-19 restrictions	below_point_five_m_flat	closed	dangerous	none	271530	43930
2020-04-06	20	beautiful_day	Beach closed due to covid-19 regulation.No swimming.	below_point_five_m_flat	closed	minimal	none	271584	43930
2020-04-07	NaN	NaN	NaN	NaN	NaN	NaN	NaN	NaN	NaN
2020-04-08	14	rough_conditions	BEACH CLOSED ! All Randwick City City Beaches are closed until further notice as of Saturday 28 March 2020. This includes Coogee Beach, Maroubra Beach, Clovelly Beach, Gordon's Bay, Little Bay Beach, Malabar Beach and the beaches at La Perouse (Congwong, Little Congwong, Frenchman's and Yarra Bay Beach)&quot;	plus_two_m_very_large	closed	dangerous	many	271730	43929
2020-04-09	14	strong_rips	&quot;BEACH CLOSED ! All Randwick City City Beaches are closed until further notice as of Saturday 28 March 2020. This includes Coogee Beach, Maroubra Beach, Clovelly Beach, Gordon's Bay, Little Bay Beach, Malabar Beach and the beaches at La Perouse (Congwong, Little Congwong, Frenchman's and Yarra Bay Beach)&quot;	plus_two_m_very_large	closed	dangerous	many	271814	43930
2020-04-10	19	dangerous_conditions	BEACH CLODED DUE TO COVID-19	one_point_five_m_moderate	closed	dangerous	many	271854	43931
2020-04-11	19	beach_closed	BEACH CLOSED DUE TO COVID-19	one_point_five_m_moderate	closed	dangerous	some	271871	43932
2020-04-12	20	beautiful_day	Beach closed due to Covid 19 restrictions	one_m_small	closed	minimal	none	271890	43933
2020-04-13	14	beach_closed	Beach closed due to NSW Government restrictions for COVID-19 to minimise the spread and flatten the curve. All access areas are closed to the public.	plus_two_m_very_large	closed	dangerous	none	271906	43934
2020-04-14	19	beach_closed	Beach closed due to NSW government regulations of Covid-19 to minimise and prevent the spread. No access to all members of the public.	two_m_large	closed	dangerous	none	271926	43935
2020-04-15	18	beach_closed	BEACH CLOSED DUE TO COVID-19	two_m_large	closed	dangerous	many	272002	43936
2020-04-16	20	beautiful_day	Beach closed due to Covid 19 restrictions	one_m_small	closed	minimal	none	272112	43937
2020-04-17	21	beach_closed	Beach closed due to NSW Government restrictions for COVID-19 to stop the spread. No access to the public.	two_m_large	closed	dangerous	none	272204	43938
2020-04-18	19	beach_closed	Beach Closed	one_m_small	closed	minimal	none	272296	43939
2020-04-19	20	beach_closed	Beach closed due to NSW Government restrictions for COVID-19.	one_point_five_m_moderate	closed	dangerous	none	272331	43940
2020-04-20	20	cloudy	The beach is open for swimming, surfing and exercising only. There is three entry and exit points, one at the pavilion In the middle of the beach, one at the semi circle at the northern end and the northern stairs. Please use these points and do not jump the barricades. Strict social distancing guidelines remain in affect. The middle and southern car parks remain closed. Please follow the lifegua…	one_point_five_m_moderate	open	be_cautious	none	272360	43941
2020-04-21	20	beautiful_day	Beach open with Covid 19 restrictions in place with 1.5 metre space between individuals while only exercising on beach allowed, two entry points at blue pavilion and semi circle north of surf club	below_point_five_m_flat	open	minimal	none	272455	43942
2020-04-22	19	beautiful_day	It looks like we have a beautiful day down at Maroubra Beach with warm sunny conditions and light winds. Randwick Council advises that the Beaches are open for the purposes of exercise only. We ask that beach users listen to Lifeguard instructions and maintain social distancing guidelines at all times.	point_five_m_slight	open	be_cautious	none	272562	43943
2020-04-23	19	sunny_and_hot	Beach open for exercise only. Please follow signage and barricades social distancing applies. No sitting, no gathering and no sun baking.	one_point_five_m_moderate	open	be_cautious	none	272649	43944
2020-04-24	19	dangerous_conditions	Due to Covid 19 - Two entrances to the beach one at the Mckeon st intersection and the other at the Mons st intersection. The beach is restricted to exercise purposes only. No sun baking, gathering or loitering. Swim and go Policy.	one_m_small	open	dangerous	many	272760	43945
2020-04-25	20	beautiful_day	Beach Is Open 6am - 9am today due to COVID - 19 health restrictions. Please use the 2 entry points to enter and leave the beach with social distancing 1.5m See the Council website for all information regarding this.	below_point_five_m_flat	open	dangerous	none	272855	43946
2020-04-26	20	beautiful_day	Maroubra beach open from 6am until 9am then closed for the rest of the day due to Covid 19 restrictions during this time please only use sand area for exercising.Please adhere to social distancing 1.5 m between people. To enter and exit the beach please use the two points at semi circle and pavilion.	below_point_five_m_flat	open	minimal	none	272883	43947
2020-04-27	20	cloudy	Maroubra beach open from 7-9am for exercise purposes only. Beach will be closed at 9am and there will be no access to the public after this time.	one_point_five_m_moderate	open	be_cautious	none	272921	43948
2020-04-28	14	beautiful_day	0	below_point_five_m_flat	open	minimal	none	0	43949
2020-04-29	20	cloudy	Beach Open, please use the 2 entry and exit points. Keep your social distancing 1.5m 2-3ft swell with moderate NE winds	one_m_small	open	dangerous	none	273125	43950
2020-04-30	20	cold_and_rainy	Beach is open for exercise use only due to Covid-19 Use the 2 entry and exit points Keep your social distancing 1.5m For further information please see the Randwick city council website.	one_point_five_m_moderate	open	dangerous	none	273229	43951
2020-05-01	20	cloudy	Beach open for exercise only.	one_point_five_m_moderate	open	be_cautious	none	273309	43952
2020-05-02	19	beautiful_day	A cool and sunny morning at Maroubra beach with a forecast for strong W winds to pick up from 9am onward. A reminder that the beach is open for exercise purposes only.	point_five_m_slight	open	be_cautious	none	273485	43953
2020-05-03	19	beautiful_day	Another clear but cool morning down here at Maroubra with a small 0.5m south swell that is forecasted to increase throughout the day. A reminder that the beach is open for exercise purposes only.	one_m_small	open	be_cautious	none	273504	43954
2020-05-04	14	beautiful_day	0	below_point_five_m_flat	open	minimal	none	0	43955
2020-05-05	19	cold_and_rainy	Beach closed due to Dangerous surf conditions. Use beach for exercise only and keep your social distancing 1.5m See the Council website for more information	one_point_five_m_moderate	closed	dangerous	none	273697	43956
2020-05-06	19	beach_closed	Beach closed due to dangerous surf conditions	two_m_large	closed	dangerous	none	273778	43957
2020-05-07	19	beautiful_day	Clean conditions today with waves reaching 3ft closing out along the beach, Weather today will be a little cloudy with temps to reach a high of a 23	below_point_five_m_flat	open	be_cautious	none	274164	43958
2020-05-08	20	beautiful_day	Beach open for Exercise Only. Keep social distancing to 1.5m For further information please see the council website.	point_five_m_slight	open	dangerous	none	274388	43959
2020-05-09	20	beautiful_day	Partly cloudy, slight chance of a thunderstorm in the early afternoon. Winds N/NW 15 to 25 km/h increasing to 25 to 35 km/h in the morning than shifting W 25 to 35 km/h in the evening. With a 1ft south swell. Maroubra is open for exercise purposes only please abide by these rules. We thank you for your co-operation	point_five_m_slight	open	be_cautious	none	274453	43960
2020-05-10	19	beautiful_day	Covid 19 restrictions apply including social distancing of 1.5 metres between people and exercise only on sand area , please have a swim then leave the beach area immediately	below_point_five_m_flat	open	minimal	none	274485	43961
2020-05-11	19	beautiful_day	A cold but sunny morning down at Maroubra Beach with a small to moderate south swell still creating waves of 3ft along the beach. A flagged swimming area is up south of the pavilion. Please be advised that Maroubra is still only open for exercise purposes only.	one_point_five_m_moderate	open	dangerous	none	274511	43962
2020-05-12	20	beautiful_day	Maroubra beach is open for exercise only and barricade restrictions are still in place. Beach conditions are chilly this morning with the westerly. Strong rip at the north corner and some currents along the beach so be sure to swim between the flags.	one_point_five_m_moderate	open	be_cautious	none	274693	43963
2020-05-13	19	cloudy	Cool and calm conditions throughout the day! Covid 19 restrictions in place including exercise only on the beach while social distancing and swim then leave the beach	one_m_small	open	minimal	none	274800	43964
2020-05-14	19	beautiful_day	Cool windy and choppy conditions with moderate south east winds,Covid 19 restrictions in place exercise only on sand and swim surf then leave the beach area	one_point_five_m_moderate	open	minimal	none	275020	43965
2020-05-15	19	cold_and_rainy	A cold morning at Maroubra with a moderate SE swell creating waves of 1.5m along the beach. We have a moderate SW wind that is forecast to increase 40km/hr from lunchtime. A flagged swimming area is up in front of the pavilion.	one_point_five_m_moderate	open	dangerous	none	275186	43966
2020-05-16	19	beach_closed	Maroubra Beach is Closed today due to dangerous surf conditions.	two_m_large	closed	dangerous	none	275292	43967
2020-05-17	20	dangerous_conditions	Maroubra Beach is closed today for swimming. Conditions are dangerous due to a strong cross-shore rip along the front of the beach. Continually, long period East swell and shallow sand bank is also adding to the hazards by creating a number of flash rips and heavy surf.	one_point_five_m_moderate	closed	dangerous	none	275328	43968
2020-05-18	18	dangerous_conditions	Beach is closed due to dangerous conditions with multiple rips runnng along the beach and a mixture of 1.5 metre SE swell.	one_point_five_m_moderate	closed	dangerous	none	275372	43969
2020-05-19	20	beautiful_day	Nice day with a moderate SE swell Flagged area at northern end of beach Please swim between the red and yellow flags	one_point_five_m_moderate	open	dangerous	none	275475	43970
2020-05-20	19	beautiful_day	A beautiful sunny morning at Maroubra with light winds and a moderate E swell along the beach. A flagged swimming area is up toward the Northern end of the beach.	one_point_five_m_moderate	open	dangerous	none	275591	43971
2020-05-21	19	cloudy	Cool calm conditions this morning with the high tide. Lots of seaward rips along the beach. So be sure to swim between the flags. Conditions are expected to deteriorate throughout the day with rain and southerly change on its way.	one_point_five_m_moderate	open	dangerous	none	275732	43972
2020-05-22	19	beach_closed	Beach is closed due to large 2-2.5 metre SSE swell and dangerous conditions along the beach. There is no swimming at maroubra beach today	two_m_large	closed	dangerous	none	275851	43973
2020-05-23	18	beach_closed	Beach closed due to large and dangerous surf conditions with waves in the 3 metre range from the S. No swimming at Maroubra Beach today.	plus_two_m_very_large	closed	dangerous	none	275923	43974
2020-05-24	18	beach_closed	Beach is closed due to large and dangerous surf conditions in the 3-3.5 metre range and strong southerly winds. No swimming at maroubra beach today	plus_two_m_very_large	closed	dangerous	none	275947	43975
2020-05-25	14	beach_closed	Beach is closed today. No swimming or beach activities, high surf and strong winds making extremely dangerous conditions at maroubra today. Check back tomorrowâ€™s update.	plus_two_m_very_large	closed	dangerous	many	275985	43976
2020-05-26	NaN	NaN	NaN	NaN	NaN	NaN	NaN	NaN	NaN
2020-05-27	18	beach_closed	Beach is closed due to dangerous surf conditions with 1.5-2 metres of SE swell pushing through. No swimming today!	two_m_large	closed	dangerous	none	276188	43978
2020-05-28	19	beach_closed	Nice morning with light winds _x000D_ Beach closed due to dangerous conditions	one_point_five_m_moderate	closed	dangerous	none	276299	43979
2020-05-29	18	cold_and_rainy	A cold and rainy morning at Maroubra with light SW winds. The beach has been reopened for those keen for a swim with a flagged swimming area up south of the pavilion.	one_m_small	open	dangerous	none	276383	43980
2020-05-30	19	cloudy	Beautiful morning with partly cloudy day forecast. 2-4ft waves along the beach with light SW winds. Dangerous rips and currents along the beach. Swim between the flags at all times.	one_point_five_m_moderate	open	be_cautious	none	276468	43981
2020-05-31	19	cloudy	A number of rips on the beach today so be sure to pay attention to signs and swim between the flags. Swell is smaller with a northerly wind creating a bit of chop on the face. Cloudy conditions today with swell to remain the same throughout the day.	point_five_m_slight	open	dangerous	some	276489	43982
2020-06-01	18	cloudy	Nice conditions with 0.5 metre East swell pushing in and light N/NE winds. Small flagged area is up in the middle of the beach.	point_five_m_slight	open	be_cautious	none	276518	43983
2020-06-02	19	cold_and_rainy	Small conditions with light winds.	below_point_five_m_flat	open	dangerous	none	276716	43984
2020-06-03	18	beautiful_day	Good swimming conditions on the beach this morning, with a couple of rips along the beach be sure to swim between the flags located just south of the skate park. Small south swell set to increase through the day to a large and rough 3m.. be cautious and aware of changing conditions	one_m_small	open	be_cautious	none	276810	43985
2020-06-04	NaN	NaN	NaN	NaN	NaN	NaN	NaN	NaN	NaN
2020-06-05	NaN	NaN	NaN	NaN	NaN	NaN	NaN	NaN	NaN
2020-06-06	NaN	NaN	NaN	NaN	NaN	NaN	NaN	NaN	NaN
2020-06-07	NaN	NaN	NaN	NaN	NaN	NaN	NaN	NaN	NaN
2020-06-08	NaN	NaN	NaN	NaN	NaN	NaN	NaN	NaN	NaN
2020-06-09	NaN	NaN	NaN	NaN	NaN	NaN	NaN	NaN	NaN
2020-06-10	NaN	NaN	NaN	NaN	NaN	NaN	NaN	NaN	NaN
2020-06-11	NaN	NaN	NaN	NaN	NaN	NaN	NaN	NaN	NaN
2020-06-12	NaN	NaN	NaN	NaN	NaN	NaN	NaN	NaN	NaN
2020-06-13	NaN	NaN	NaN	NaN	NaN	NaN	NaN	NaN	NaN
2020-06-14	NaN	NaN	NaN	NaN	NaN	NaN	NaN	NaN	NaN
2020-06-15	NaN	NaN	NaN	NaN	NaN	NaN	NaN	NaN	NaN
2020-06-16	NaN	NaN	NaN	NaN	NaN	NaN	NaN	NaN	NaN
2020-06-17	NaN	NaN	NaN	NaN	NaN	NaN	NaN	NaN	NaN
2020-06-18	NaN	NaN	NaN	NaN	NaN	NaN	NaN	NaN	NaN
2020-06-19	NaN	NaN	NaN	NaN	NaN	NaN	NaN	NaN	NaN
2020-06-20	NaN	NaN	NaN	NaN	NaN	NaN	NaN	NaN	NaN
2020-06-21	NaN	NaN	NaN	NaN	NaN	NaN	NaN	NaN	NaN
2020-06-22	NaN	NaN	NaN	NaN	NaN	NaN	NaN	NaN	NaN
2020-06-23	NaN	NaN	NaN	NaN	NaN	NaN	NaN	NaN	NaN
2020-06-24	NaN	NaN	NaN	NaN	NaN	NaN	NaN	NaN	NaN
2020-06-25	NaN	NaN	NaN	NaN	NaN	NaN	NaN	NaN	NaN
2020-06-26	NaN	NaN	NaN	NaN	NaN	NaN	NaN	NaN	NaN
2020-06-27	NaN	NaN	NaN	NaN	NaN	NaN	NaN	NaN	NaN
2020-06-28	NaN	NaN	NaN	NaN	NaN	NaN	NaN	NaN	NaN
2020-06-29	NaN	NaN	NaN	NaN	NaN	NaN	NaN	NaN	NaN
2020-06-30	NaN	NaN	NaN	NaN	NaN	NaN	NaN	NaN	NaN

## Sheet: Lifeguard Coogee
Date	Water_temp	Summary	Description	Wave_height	Beach status	Rips	Bluebottles	Photo	Last updated
2016-01-01	NaN	NaN	NaN	NaN	NaN	NaN	NaN	NaN	NaN
2016-01-02	NaN	NaN	NaN	NaN	NaN	NaN	NaN	NaN	NaN
2016-01-03	NaN	NaN	NaN	NaN	NaN	NaN	NaN	NaN	NaN
2016-01-04	NaN	NaN	NaN	NaN	NaN	NaN	NaN	NaN	NaN
2016-01-05	NaN	NaN	NaN	NaN	NaN	NaN	NaN	NaN	NaN
2016-01-06	NaN	NaN	NaN	NaN	NaN	NaN	NaN	NaN	NaN
2016-01-07	NaN	NaN	NaN	NaN	NaN	NaN	NaN	NaN	NaN
2016-01-08	NaN	NaN	NaN	NaN	NaN	NaN	NaN	NaN	NaN
2016-01-09	NaN	NaN	NaN	NaN	NaN	NaN	NaN	NaN	NaN
2016-01-10	NaN	NaN	NaN	NaN	NaN	NaN	NaN	NaN	NaN
2016-01-11	NaN	NaN	NaN	NaN	NaN	NaN	NaN	NaN	NaN
2016-01-12	NaN	NaN	NaN	NaN	NaN	NaN	NaN	NaN	NaN
2016-01-13	NaN	NaN	NaN	NaN	NaN	NaN	NaN	NaN	NaN
2016-01-14	NaN	NaN	NaN	NaN	NaN	NaN	NaN	NaN	NaN
2016-01-15	NaN	NaN	NaN	NaN	NaN	NaN	NaN	NaN	NaN
2016-01-16	NaN	NaN	NaN	NaN	NaN	NaN	NaN	NaN	NaN
2016-01-17	NaN	NaN	NaN	NaN	NaN	NaN	NaN	NaN	NaN
2016-01-18	NaN	NaN	NaN	NaN	NaN	NaN	NaN	NaN	NaN
2016-01-19	NaN	NaN	NaN	NaN	NaN	NaN	NaN	NaN	NaN
2016-01-20	NaN	NaN	NaN	NaN	NaN	NaN	NaN	NaN	NaN
2016-01-21	NaN	NaN	NaN	NaN	NaN	NaN	NaN	NaN	NaN
2016-01-22	NaN	NaN	NaN	NaN	NaN	NaN	NaN	NaN	NaN
2016-01-23	NaN	NaN	NaN	NaN	NaN	NaN	NaN	NaN	NaN
2016-01-24	NaN	NaN	NaN	NaN	NaN	NaN	NaN	NaN	NaN
2016-01-25	NaN	NaN	NaN	NaN	NaN	NaN	NaN	NaN	NaN
2016-01-26	NaN	NaN	NaN	NaN	NaN	NaN	NaN	NaN	NaN
2016-01-27	NaN	NaN	NaN	NaN	NaN	NaN	NaN	NaN	NaN
2016-01-28	NaN	NaN	NaN	NaN	NaN	NaN	NaN	NaN	NaN
2016-01-29	NaN	NaN	NaN	NaN	NaN	NaN	NaN	NaN	NaN
2016-01-30	NaN	NaN	NaN	NaN	NaN	NaN	NaN	NaN	NaN
2016-01-31	NaN	NaN	NaN	NaN	NaN	NaN	NaN	NaN	NaN
2016-02-01	NaN	NaN	NaN	NaN	NaN	NaN	NaN	NaN	NaN
2016-02-02	NaN	NaN	NaN	NaN	NaN	NaN	NaN	NaN	NaN
2016-02-03	NaN	NaN	NaN	NaN	NaN	NaN	NaN	NaN	NaN
2016-02-04	NaN	NaN	NaN	NaN	NaN	NaN	NaN	NaN	NaN
2016-02-05	NaN	NaN	NaN	NaN	NaN	NaN	NaN	NaN	NaN
2016-02-06	NaN	NaN	NaN	NaN	NaN	NaN	NaN	NaN	NaN
2016-02-07	NaN	NaN	NaN	NaN	NaN	NaN	NaN	NaN	NaN
2016-02-08	NaN	NaN	NaN	NaN	NaN	NaN	NaN	NaN	NaN
2016-02-09	NaN	NaN	NaN	NaN	NaN	NaN	NaN	NaN	NaN
2016-02-10	NaN	NaN	NaN	NaN	NaN	NaN	NaN	NaN	NaN
2016-02-11	NaN	NaN	NaN	NaN	NaN	NaN	NaN	NaN	NaN
2016-02-12	NaN	NaN	NaN	NaN	NaN	NaN	NaN	NaN	NaN
2016-02-13	NaN	NaN	NaN	NaN	NaN	NaN	NaN	NaN	NaN
2016-02-14	NaN	NaN	NaN	NaN	NaN	NaN	NaN	NaN	NaN
2016-02-15	NaN	NaN	NaN	NaN	NaN	NaN	NaN	NaN	NaN
2016-02-16	NaN	NaN	NaN	NaN	NaN	NaN	NaN	NaN	NaN
2016-02-17	NaN	NaN	NaN	NaN	NaN	NaN	NaN	NaN	NaN
2016-02-18	NaN	NaN	NaN	NaN	NaN	NaN	NaN	NaN	NaN
2016-02-19	NaN	NaN	NaN	NaN	NaN	NaN	NaN	NaN	NaN
2016-02-20	NaN	NaN	NaN	NaN	NaN	NaN	NaN	NaN	NaN
2016-02-21	NaN	NaN	NaN	NaN	NaN	NaN	NaN	NaN	NaN
2016-02-22	NaN	NaN	NaN	NaN	NaN	NaN	NaN	NaN	NaN
2016-02-23	NaN	NaN	NaN	NaN	NaN	NaN	NaN	NaN	NaN
2016-02-24	NaN	NaN	NaN	NaN	NaN	NaN	NaN	NaN	NaN
2016-02-25	NaN	NaN	NaN	NaN	NaN	NaN	NaN	NaN	NaN
2016-02-26	NaN	NaN	NaN	NaN	NaN	NaN	NaN	NaN	NaN
2016-02-27	NaN	NaN	NaN	NaN	NaN	NaN	NaN	NaN	NaN
2016-02-28	NaN	NaN	NaN	NaN	NaN	NaN	NaN	NaN	NaN
2016-02-29	NaN	NaN	NaN	NaN	NaN	NaN	NaN	NaN	NaN
2016-03-01	22	sunny_and_hot	Partly cloudy morning expected to clear, light south winds, 1-2 ft East swell, low tide 8:19am 0.7m & high tide 2:12pm 1.2m	point_five_m_slight	open	minimal	none	50982	42430
2016-03-02	22	beautiful_day	Sunny with a top of 30.Swell is 1m with n/e winds	below_point_five_m_flat	open	minimal	none	51036	42431
2016-03-03	22	cloudy	Partly cloudy 29 degrees.Swell come up overnight from the n/e,always swim between the flags.	one_m_small	open	be_cautious	none	51090	42432
2016-03-04	21	beautiful_day	Nice morning	below_point_five_m_flat	open	minimal	none	51133	42433
2016-03-05	20	beautiful_day	Mostly sunny with light North west winds, slight 1-2 ft South East swell, low tide 12:42pm 0.5m & high tide 6:42pm 1.3m. Large amount of seaweed at the southern end of the beach.	below_point_five_m_flat	open	minimal	none	51203	42434
2016-03-06	20	beautiful_day	Mostly sunny day with light north winds, 1-2 ft North East swell, low tide 1:30pm 0.4m & high tide 7:30pm 1.4m. Large amount of seaweed at the south end.	one_m_small	open	minimal	none	51227	42435
2016-03-07	21	beautiful_day	Hot and sunny day expected tops of 31. High tide - 7:40am (1.8m) & low tide - 2:14pm (0.3m)	one_m_small	open	dangerous	none	51255	42436
2016-03-08	21	beautiful_day	Hot day expected with tops of 30. Small South swell with light N/NE winds. High tide - 8:28 am (1.9) & low tide - 2:57 pm (0.2)	one_m_small	open	dangerous	none	51315	42437
2016-03-09	20	beautiful_day	Dangerous shore break	point_five_m_slight	open	be_cautious	none	51364	42438
2016-03-10	18	beautiful_day	Mostly sunny day with light southwest winds, 1-2 foot southeast swell, high tide 10:05am 1.9m & low tide 4:24pm 0.2m. Some seaweed along shoreline.	one_m_small	open	minimal	none	51535	42439
2016-03-11	22	beautiful_day	Overcast morning with Light winds High tide 10:55am (1.8) low tide 5:08pm (0.2)	one_point_five_m_moderate	open	dangerous	none	51620	42440
2016-03-12	19	beautiful_day	Light fog around this morning that will clear. Still a moderate swell from the south east in the 1.5m range. Dangerous shorebreak still on the sets so swim with caution.	one_point_five_m_moderate	open	be_cautious	none	51670	42441
2016-03-13	19	beautiful_day	Fine day forecast. We have a high tide around midday with the water temp still a chilly 19 degrees. Swim between the flags	one_m_small	open	be_cautious	none	51694	42442
2016-03-14	18	beautiful_day	Foggy morning with the showers expected in the afternoon	below_point_five_m_flat	open	minimal	none	51713	42443
2016-03-15	20	rough_conditions	Overcast rainy morning with moderate to strong SSW winds, there is 2-3ft of ENE swell making for some rather treacherous conditions. Be careful when swimming and only do so between the red and yellow flags.	one_m_small	open	dangerous	likely	51827	42444
2016-03-16	20	cold_and_rainy	Miserable morning, with constant showers and persistent southerly winds. Low tide: 9:56am (0.5m) & high tide: 3:59pm (1.3m),	one_point_five_m_moderate	open	dangerous	likely	51946	42445
2016-03-17	21	cloudy	Cloudy morning with rain patches Dangerous shore break Low tide 11:09am (0.5) high tide 5:16pm (1.2)	one_point_five_m_moderate	open	dangerous	none	52015	42446
2016-03-18	20	beautiful_day	Nice morning with afternoon change expected	below_point_five_m_flat	open	be_cautious	none	52094	42447
2016-03-19	20	beautiful_day	Nice clear morning but with a cold breeze...	below_point_five_m_flat	open	be_cautious	none	52164	42448
2016-03-20	20	windy_and_choppy	Beach closed due to dangerous conditions	two_m_large	closed	dangerous	none	52203	42449
2016-03-21	22	cold_and_rainy	Rain 22 degrees with s/e winds.Swell is 2m from the s/e.Dangerous shorebreak today	one_point_five_m_moderate	open	be_cautious	none	52226	42450
2016-03-22	22	cold_and_rainy	Showers 22 degrees.Swell is 2m from the s/e and water temperature is 22 degrees	one_point_five_m_moderate	open	be_cautious	none	52279	42451
2016-03-23	20	beautiful_day	Chilli autumn morning with about a 3-4 foot wave rolling in	one_point_five_m_moderate	open	dangerous	likely	52329	42452
2016-03-24	20	beautiful_day	Dangerous shore break	one_point_five_m_moderate	open	be_cautious	none	52390	42453
2016-03-25	23	beautiful_day	Beautiful morning, expected to be partly cloudy and 27 degrees. Caution: Dangerous shorebreak.	one_m_small	open	dangerous	none	52419	42454
2016-03-26	23	beautiful_day	Cloudy day with possible showers top of 26 degrees. Caution dangerous shorebreak.	one_point_five_m_moderate	open	dangerous	none	52435	42455
2016-03-27	23	cloudy	Cloudy morning, expecting a shower or two and a top of 25 degrees.	one_point_five_m_moderate	open	dangerous	none	52448	42456
2016-03-28	20	windy_and_choppy	Dangerous shorebreak with a fair bit of stormwater in the bay today	one_point_five_m_moderate	open	dangerous	none	52462	42457
2016-03-29	20	windy_and_choppy	Windy and choppy	one_m_small	open	be_cautious	none	52492	42458
2016-03-30	22	cloudy	Possible showers with a top of 26 degrees, currently light winds with winds increasing from South East up to 15-25km. Caution: Dangerous shore break !	one_point_five_m_moderate	open	dangerous	none	52562	42459
2016-03-31	23	beautiful_day	Sunny conditions with light offshore winds, expecting a top of 25 degrees. Caution, Dangerous shorebreak.	one_point_five_m_moderate	open	dangerous	none	52633	42460
2016-04-01	21	beautiful_day	Mostly sunny day with light north west winds, low tide 10:00am 0.6m & high tide 4:00pm 1.2m	point_five_m_slight	open	minimal	none	52699	42461
2016-04-02	22	beautiful_day	Nice morning	below_point_five_m_flat	open	be_cautious	none	52747	42462
2016-04-03	22	cloudy	Partly cloudy with a chance of showers, South East winds, 1ft South swell, low tide 11:01am 0.5m & high tide 5:12pm 1.4m	below_point_five_m_flat	open	minimal	none	52777	42463
2016-04-04	24	cold_and_rainy	Overcast and rainy day with high pollution levels due to the heavy rain, low tide is at 11:52 am high tide is at 6:02 pm	one_m_small	open	be_cautious	none	52811	42464
2016-04-05	23	beautiful_day	Nice sunny mourning with temps to reach a high of 26. The water is still polluted from the heavy rains the day before . Beach is open from 7am to 5pm .	one_m_small	open	be_cautious	none	52901	42465
2016-04-06	21	beautiful_day	Beautiful day expected	below_point_five_m_flat	open	be_cautious	none	53087	42466
2016-04-07	20	windy_and_choppy	Overcast day with a choppy shore break	below_point_five_m_flat	open	be_cautious	none	53193	42467
2016-04-08	20	cloudy	Small Sth swell 1-2ft sw winds Showers forecast, high tide 9.03am , low tide 2.54pm	point_five_m_slight	open	dangerous	likely	53298	42468
2016-04-09	23	beautiful_day	Nice sunny day with temperatures to reach a high of 27 , the water is a little polluted due to the over night rain, youth week in Coogee is on today and starts at 12:00	one_m_small	open	be_cautious	none	53337	42469
2016-04-10	21	beautiful_day	Coogee island swim today till 12:30pm.Mostly sunny day top temperature 27 degrees,swell is small.Water temp is 21	point_five_m_slight	open	be_cautious	none	53357	42470
2016-04-11	21	beautiful_day	Small conditions with light winds	below_point_five_m_flat	open	dangerous	none	53402	42471
2016-04-12	21	cold_and_rainy	High tide 12:26pm, low tide 7:20pm. Air temp of 22. SE winds	below_point_five_m_flat	open	be_cautious	none	53438	42472
2016-04-13	22	cloudy	Overcast mourning with predicted showers through out the day, the water has mild pollution due to the overnight rain.	point_five_m_slight	open	minimal	none	53493	42473
2016-04-14	22	cloudy	Overcast day with periods of rain . High tide is at 2:45pm 1.29m Low tide is at 8:37am 0.52m	point_five_m_slight	open	minimal	none	53560	42474
2016-04-15	21	beautiful_day	Top of 25*c, light NE winds expected	below_point_five_m_flat	open	be_cautious	none	53598	42475
2016-04-16	20	beautiful_day	Small shore break with light winds	point_five_m_slight	open	dangerous	none	53648	42476
2016-04-17	20	cloudy	Cloudy overcast morning moderate east swell and moderate SSW winds 11:30am high tide and 5:45pm low tide.	one_point_five_m_moderate	open	dangerous	none	53667	42477
2016-04-18	22	cloudy	Showers 23 degrees.1.2m s/e swell with s/e winds	below_point_five_m_flat	open	minimal	none	53696	42478
2016-04-19	22	cloudy	Expecting a partly cloudy day, top of 24 degrees.	one_point_five_m_moderate	open	dangerous	none	53734	42479
2016-04-20	20	beautiful_day	Small conditions with light winds	point_five_m_slight	open	dangerous	none	53767	42480
2016-04-21	20	beautiful_day	25*C , light winds, high tide 7:37am, low tide 1:39pm	point_five_m_slight	open	minimal	none	53811	42481
2016-04-22	22	beautiful_day	Sunny chance of afternoon shower 26 degrees.	one_m_small	open	dangerous	none	53902	42482
2016-04-23	22	beautiful_day	Showers/rain 22 degrees. Cold windy day with swell expected to increase from the south east	one_point_five_m_moderate	open	be_cautious	none	53957	42483
2016-04-24	22	cloudy	Overcast conditions today with large swell and patchy cloud. Expecting a top of 23 degrees. Caution dangerous shore break and rough conditions.	one_point_five_m_moderate	open	dangerous	none	53971	42484
2016-04-25	20	beautiful_day	Sunny day with a moderate east swell in the 3-4ft range. Swim between the flags and be cautious of dangerous shore break.	one_point_five_m_moderate	open	be_cautious	none	53993	42485
2016-04-26	20	beautiful_day	Beautiful sunny morning, Crisp air slight SE swell causing a little shorebreak across the length of the beach. High tide 10:50 low tide 4:30pm	one_m_small	open	be_cautious	none	54017	42486
2016-04-27	22	beautiful_day	Mostly sunny day with a top of 25 degrees.	one_m_small	open	dangerous	none	54070	42487
2016-04-28	21	beautiful_day	Partly cloudy today with light winds and a top of 25 degrees.	one_m_small	open	dangerous	none	54105	42488
2016-04-29	20	beautiful_day	Mostly sunny day with 1-2 ft East swell, low tide 7:25am 0.6m & high tide 1:27pm 1.3m	point_five_m_slight	open	minimal	none	54237	42489
2016-04-30	21	cloudy	Parltly cloudy with possible showers, slight North west winds, 1 foot northeast swell, low tide 8:26am 0.6m & 2:33pm 1.3pm.	point_five_m_slight	open	minimal	none	54292	42490
2016-05-01	21	cloudy	Showers clearing, slight 1/2 -1 ft northeast swell, low tide 9:27am 0.5m & high tide 3:40pm 1.4m.	point_five_m_slight	open	minimal	none	54318	42491
2016-05-02	21	beautiful_day	Beautiful sunny day with light offshore winds Low tide 10:23am (0.4) high tide 4:40pm (1.5)	below_point_five_m_flat	open	dangerous	none	54341	42492
2016-05-03	20	beautiful_day	Beautiful sunny morning with offshore winds Low tide 11:15am ( 0.4 ) high tide 5:32pm (1.6 )	below_point_five_m_flat	open	be_cautious	none	54388	42493
2016-05-04	20	beautiful_day	Sunny day with light northwest winds, flat surf conditions, low tide 112:03pm 0.3m & high tide 6:23pm 1.8m.	below_point_five_m_flat	open	minimal	none	54452	42494
2016-05-05	21	beautiful_day	Sunny day with light northwest winds, slight 1/2 foot South swell, high tide was 6;41am 1.7m & low tide 12:51pm 0.3m.	below_point_five_m_flat	open	minimal	none	54507	42495
2016-05-06	20	beautiful_day	Beautiful sunny morning Light winds High tide 7:34am (1.7) low tide 1:39pm (0.3)	point_five_m_slight	open	be_cautious	none	54541	42496
2016-05-07	20	beautiful_day	Beautiful autumn day with summer like conditions High 8:33am (1.7) low tide 2:35pm (0.3)	point_five_m_slight	open	be_cautious	none	54576	42497
2016-05-08	20	cloudy	Beautiful conditions with no wind High tide 9:31am (1.7) low tide 3:15pm (0.3)	below_point_five_m_flat	open	be_cautious	none	54597	42498
2016-05-09	20	cloudy	Cloudy with a few showers, 1-2 ft North East swell, high tide 10:19am 1.5m & low tide 4:04pm 0.5m. Dangerous shore dump.	point_five_m_slight	open	minimal	none	54615	42499
2016-05-10	20	beautiful_day	Sunny day with fresh northwest winds, 1-2 ft northeast winds, high tide 11:15am 1.5m & low tide 4:56pm 0.6m.	point_five_m_slight	open	minimal	none	54670	42500
2016-05-11	19	beautiful_day	Beautiful autumn day with a small East swell high tide 11.36am ,low tide 5.30 pm	below_point_five_m_flat	open	be_cautious	none	54710	42501
2016-05-12	19	beautiful_day	Beautiful day High tide 1:24pm (1.4) low tide 7:27am (0.4)	below_point_five_m_flat	open	be_cautious	none	54742	42502
2016-05-13	19	beautiful_day	Beautiful day expected with a top of 23 degrees. Light offshore breeze this morning making for great conditions for swimming. High tide - 2:15pm (1.3m) & low tide - 8:04am (0.5m).	point_five_m_slight	open	be_cautious	none	54798	42503
2016-05-14	19	beautiful_day	A gorgeous morning here at Coogee with calm surf conditions, clear skies and light SW winds. A large flagged area is up in the centre of the beach.	below_point_five_m_flat	open	minimal	none	54821	42504
2016-05-15	18	beautiful_day	Calm ocean, offshore light winds, low tide 9:50am, high tide 4:15pm, temp of 25*c	below_point_five_m_flat	open	minimal	none	54846	42505
2016-05-16	19	beautiful_day	Nice sunny morning with light off shore winds Low tide 10:38am ( 0.6) high tide 5:03pm (1.5)	below_point_five_m_flat	open	be_cautious	none	54869	42506
2016-05-17	19	beautiful_day	Sunny day with light NW Winds Low tide 11:19am (0.6) high tide 5:46pm (1.5)	below_point_five_m_flat	open	minimal	none	54911	42507
2016-05-18	19	cloudy	Partly cloudy day with fresh northwest winds, flat surf conditions, low tide 11:58am 0.6m & high tide 6:25pm 1.6m.	below_point_five_m_flat	open	minimal	none	54950	42508
2016-05-19	19	beautiful_day	Sunny day with light northwest winds, flat surf conditions, low tide 12:32pm 0.6m & high tide 7pm 1.7m.	below_point_five_m_flat	open	minimal	none	54988	42509
2016-05-20	20	beautiful_day	Sunny day 23 degrees.Small swell today	below_point_five_m_flat	open	minimal	none	86093	42510
2016-05-21	20	cloudy	Cloudy with top temperature of 22 degrees.Swell has increased from the south and is creating a dangerous shorebreak at times	one_point_five_m_moderate	open	be_cautious	none	86259	42511
2016-05-22	19	beautiful_day	Beautiful day with light winds Dangerous shorebreak High tide 8:30am (1.4) low tide 2:14pm (0.6)	two_m_large	open	dangerous	none	86272	42512
2016-05-23	20	beautiful_day	25*C, NW to SE winds strong, high tide 9:13am, low 2:50pm	below_point_five_m_flat	open	be_cautious	none	86285	42513
2016-05-24	20	beautiful_day	Sunny day with fresh northwest winds, 2-3 foot south swell, dangerous shorebreak, high tide 9:51am 1.4m & 3:27pm 0.6m.	one_m_small	open	minimal	none	119928	42514
2016-05-25	20	beautiful_day	Large surf today we have a small flagged area.Lifeguards advise to swim close to shore and in the flags at all times	two_m_large	open	dangerous	none	120001	42515
2016-05-26	20	cold_and_rainy	Showers 20 degrees.Swell has backed off from yesterday but we do still have a dangerous shorebreak.	one_point_five_m_moderate	open	be_cautious	none	120051	42516
2016-05-27	20	beautiful_day	winds offshore and swell expected to rise, Koorjay indigenous festival today 11 - 4 pm	below_point_five_m_flat	open	minimal	none	120090	42517
2016-05-28	20	beautiful_day	Possibe showers other then that it's a tad chilly	below_point_five_m_flat	open	minimal	none	120314	42518
2016-05-29	19	beautiful_day	Sunny day with fresh westerly winds, 3-4 ft South swell, dangerous shoredump, low tide 7:55am 0.5m & high tide 2:08pm 1.4m.	one_point_five_m_moderate	open	minimal	none	120325	42519
2016-05-30	19	beautiful_day	Nice day with S/SW winds Low tide 8:52am (0.5) high tide 3:11pm (1.5)	one_point_five_m_moderate	open	be_cautious	none	120342	42520
2016-05-31	20	beautiful_day	Overcast morning with light rain Low tide 9:46am (0.4) high tide 4:09pm (1.6)	one_point_five_m_moderate	open	dangerous	none	171703	42521
2016-06-01	19	cold_and_rainy	Cloudy with showers all day, north west winds, low tide 10:40am 0.4m & high tide 5:05pm 1.7m.	point_five_m_slight	open	minimal	none	171778	42522
2016-06-02	19	cold_and_rainy	Cloudy with showers, 1-2 ft South swell, slight westerly winds, low tide 11:31am 0.4m & high tide 5:59pm 1.8m.	point_five_m_slight	open	minimal	none	171880	42523
2016-06-03	18	cloudy	Cloudy day expected with a high chance of showers throughout. Light westerly winds and small 1 metre swell.	one_m_small	open	be_cautious	none	171917	42524
2016-06-04	19	cold_and_rainy	Heavy rain Solid swell	plus_two_m_very_large	open	dangerous	none	171925	42525
2016-06-05	19	beach_closed	Beach Closed. Dangerous Surf and Gale force winds along the coast.	plus_two_m_very_large	closed	dangerous	none	171941	42526
2016-06-06	19	beach_closed	Partly cloudy, large & powerful surf conditions, beach closed & lower promenade also closed. High tide was at 9:09am 1.5m & low tide is 2:53pm 0.4m.	plus_two_m_very_large	closed	dangerous	none	171971	42527
2016-06-07	18	dangerous_conditions	Beach closed due to extremely dangerous surf conditions and exposed sharp concrete pilons and rocks. There is strictly no swimming on Coogee beach today.	plus_two_m_very_large	closed	dangerous	none	172022	42528
2016-06-08	19	beach_closed	Coogee beach remains closed this morning due to dangerous surf conditions and submerged hazardous objects.	one_point_five_m_moderate	closed	dangerous	none	172070	42529
2016-06-09	19	cloudy	Beach Closed due to hazardous conditions High tide 11:48am (1.4) low tide 5:24pm (0.6)	two_m_large	closed	dangerous	none	172129	42530
2016-06-10	19	rough_conditions	Beach closed due to submerged objects on the beach and in the water. strictly no swimming due to unsafe beach conditions.	one_m_small	closed	be_cautious	none	172188	42531
2016-06-11	14	beautiful_day	Sunny day with light west winds, low Tide was at 7:22am 0.5m & high tide is 1:35pm 1.4m. Still plenty of rocks & submerged objects in water at the southern end of Coogee. Seaweed all along the shoreline, plenty of small rocks & shells so please enter the water with caution.	point_five_m_slight	open	minimal	none	172220	42532
2016-06-12	19	cloudy	Be cautious of submerged rocks outside of flagged area	one_m_small	open	be_cautious	none	172228	42533
2016-06-13	19	beautiful_day	Nice sunny morning with light offshore winds Small flagged area due to submerged objects in water Low tide 8:57am (0.6) high tide 3:25pm (1.4)	one_point_five_m_moderate	open	dangerous	none	172237	42534
2016-06-14	20	beautiful_day	Beautiful day at Coogee 1 ft surf	point_five_m_slight	open	minimal	none	172263	42535
2016-06-15	19	beautiful_day	Sunny Day with light north west winds, 1ft South swell, low tide 10:29am 0.6m & high tide 5:04pm 1.5m.	point_five_m_slight	open	minimal	none	172315	42536
2016-06-16	19	beautiful_day	Sunny day with light northwest winds, 2 ft south East swell, low tide 11.11am 0.6m & high tide 5:47pm 1.6m.	below_point_five_m_flat	open	minimal	none	172361	42537
2016-06-17	20	beautiful_day	Nice day with 1 ft surf	below_point_five_m_flat	open	minimal	none	172410	42538
2016-06-18	19	cloudy	Overcast morning with light rain and light winds High tide 6:44am (1.4) low 12:30pm (0.6)	one_point_five_m_moderate	open	dangerous	none	172434	42539
2016-06-19	19	cloudy	Storm is due to roll in this morning	point_five_m_slight	open	minimal	none	172457	42540
2016-06-20	19	cloudy	Mostly cloudy day with possible showers,north west winds, 2-4 ft south swell, high tide 8:07am 1.4m & low tide 1:45pm 0.5m.	one_point_five_m_moderate	open	minimal	none	172472	42541
2016-06-21	18	windy_and_choppy	Mostly sunny day with north west winds, 1ft South swell, high tide 8:48am 1.4m & low tide 2:25pm.	point_five_m_slight	open	minimal	none	172542	42542
2016-06-22	19	beautiful_day	Beautiful morning light winds High tide 9:30am (1.4) low tide 3:06pm (0.6)	one_point_five_m_moderate	open	dangerous	none	172596	42543
2016-06-23	17	beautiful_day	Beautiful winters morning with light winds High tide 10:15am (1.4) low tide 3:50pm (0.6)	one_point_five_m_moderate	open	dangerous	none	172673	42544
2016-06-24	18	beautiful_day	Sunny day with North west winds, 1/2 -1 ft South swell, high tide 11:02am 1.4m & low tide 4:38pm 0.6m.	below_point_five_m_flat	open	minimal	none	172714	42545
2016-06-25	18	beautiful_day	2ft swell with moderate westerly winds. High tide @ 11:55am Low tide @ 5:31pm	one_m_small	open	dangerous	none	172765	42546
2016-06-26	18	cloudy	Clean small swell with light winds from the west. High tide @ 12:48pm Low tide @ 6:37am	point_five_m_slight	open	dangerous	none	172792	42547
2016-06-27	19	cold_and_rainy	Very cold n overcast with showers.Meduim size s/e swell with s/w winds	one_m_small	open	minimal	none	172810	42548
2016-06-28	18	cloudy	cloudy top temperature of 18 degrees.Medium size swell	one_m_small	open	be_cautious	none	172878	42549
2016-06-29	18	beautiful_day	Sunny day with fresh Northwest winds, 1-2 ft South swell, low tide 9:15am 0.4m & high tide 3:44pm 1.6m.	point_five_m_slight	open	minimal	none	172959	42550
2016-06-30	18	beautiful_day	Cloud increasing in the afternoon, slight 1/2 ft southeast swell, low tide 10:12am 0.4m & high tide 4:43pm 1.7m.	below_point_five_m_flat	open	minimal	none	173042	42551
2016-07-01	19	cloudy	Cloudy with top temperature of 18 degrees.Flat surf conditions	below_point_five_m_flat	open	be_cautious	none	173141	42552
2016-07-02	18	beautiful_day	18*C Sunny, low tide midday, SW winds light	point_five_m_slight	open	minimal	none	173183	42553
2016-07-03	18	beautiful_day	Sunny with top temperature of 17 degrees.Flat surf conditions today.	below_point_five_m_flat	open	minimal	none	173189	42554
2016-07-04	16	beautiful_day	Small conditions with light winds High tide @ 8:03am Low tide @ 1:45pm	below_point_five_m_flat	open	dangerous	none	173208	42555
2016-07-05	18	cold_and_rainy	Cold and rainy morning with fresh light westerly wind. High tide - 8:52am (1.5m) & low tide - 2:32pm (0.4m)	below_point_five_m_flat	open	be_cautious	none	173249	42556
2016-07-06	19	beautiful_day	Temperatures today are to reach a high of 16 with a chance of showers and nth east winds .	below_point_five_m_flat	open	minimal	none	173283	42557
2016-07-07	19	beach_closed	BEACH CLOSED due to dangerous conditions	two_m_large	closed	dangerous	none	173342	42558
2016-07-08	18	cold_and_rainy	Beach closed due to large 1.5 metre south swell. Submerged objects have appeared again along waters edge so beach conditions are extremely hazardous	one_point_five_m_moderate	open	dangerous	none	173415	42559
2016-07-09	18	cloudy	Partly cloudy with possible afternoon showers, light north west winds, 4-5 ft South East swell, high tide 12.01pm 1.4m & 5:43pm 0.7m.	one_point_five_m_moderate	closed	minimal	none	173463	42560
2016-07-10	19	cloudy	Partly cloudy day, with light north west winds, 3-4 ft South East swell, high tide 12:48 pm 1.4m & low tide 6:33pm 0.7m.	one_point_five_m_moderate	open	minimal	none	173482	42561
2016-07-11	19	cloudy	Overcast day with strong chance of rain... Temperatures are to reach a high of 22	one_point_five_m_moderate	open	be_cautious	none	173492	42562
2016-07-12	18	cloudy	Cloudy day expected tops of 20 degrees. Strong offshore winds expected. Concrete pilons are submerged along beach	one_m_small	open	be_cautious	none	173534	42563
2016-07-13	18	beautiful_day	Small surf conditions with strong winds High tide @ 3:26pm Low tide @ 8:47am	below_point_five_m_flat	open	dangerous	none	173575	42564
2016-07-14	18	beautiful_day	Sunny day with fresh northwest winds, low tide 9:37am 0.6m & high tide 4:18pm 1.5m	point_five_m_slight	open	minimal	none	173619	42565
2016-07-15	19	beautiful_day	Nice sunny mourning with the temperature to reach a high of 18 light NW winds and the waves are 2-3 ft	one_point_five_m_moderate	open	be_cautious	none	173659	42566
2016-07-16	18	cloudy	It's currently 8' outside at 7:30am with the temperature to reach a high of 19' through out the day NNW winds with a small 2ft swell	one_m_small	open	be_cautious	none	173699	42567
2016-07-17	18	cold_and_rainy	Overcast morning with light showers expected to clear. Moderate swell with offshore winds.	one_point_five_m_moderate	open	be_cautious	none	173746	42568
2016-07-18	18	cloudy	Cloudy morning with sun in the afternoon	below_point_five_m_flat	open	be_cautious	none	173814	42569
2016-07-19	18	beautiful_day	Dead flat today with plenty of sunshine this morning	below_point_five_m_flat	open	minimal	none	173876	42570
2016-07-20	18	cold_and_rainy	An overcast and rainy morning at Coogee beach with a small 0.5m swell mainly towards the southern end of the beach. A flagged area is up toward the southern end of the beach for those of you who are keen to brave the rain for a swim.	point_five_m_slight	open	minimal	none	173940	42571
2016-07-21	18	cold_and_rainy	Cold and rainy day , water is a little polluted due to the rain... Weather temp is to reach a high of 19	one_point_five_m_moderate	open	minimal	none	174008	42572
2016-07-22	18	beautiful_day	Warm day expected with just a little wave this morning	point_five_m_slight	open	be_cautious	none	174044	42573
2016-07-23	NaN	NaN	NaN	NaN	NaN	NaN	NaN	NaN	NaN
2016-07-24	18	beautiful_day	Nice cold morning	point_five_m_slight	open	minimal	none	174134	42575
2016-07-25	18	beautiful_day	Nice sunny mourning with a strong westly winds to pick up through out the day.	one_point_five_m_moderate	open	be_cautious	none	174148	42576
2016-07-26	18	beautiful_day	Nice sunny day with temps to reach a high of 18 the wind is NNE	one_m_small	open	be_cautious	none	174195	42577
2016-07-27	17	beautiful_day	Beautiful morning with no waves	below_point_five_m_flat	open	minimal	none	174234	42578
2016-07-28	18	beautiful_day	1-2ft swell with light Westerly winds	point_five_m_slight	open	dangerous	none	174287	42579
2016-07-29	17	beautiful_day	Nice sunny day with a moderate size south swell, high tide is at 4:27pm and low tide is at 9:50am	one_point_five_m_moderate	open	be_cautious	none	174314	42580
2016-07-30	17	beautiful_day	Beautiful sunny mourning with the weather to reach a high of 20 , small south swell with light south west winds	one_m_small	open	be_cautious	none	174403	42581
2016-07-31	17	cloudy	Overcast mourning with temps to reach a high of 20 Charity fun run on the beach	one_m_small	open	be_cautious	none	174419	42582
2016-08-01	17	beautiful_day	Small surf conditions with light winds	below_point_five_m_flat	open	dangerous	none	174433	42583
2016-08-02	16	cloudy	Small surf conditions with light winds	below_point_five_m_flat	open	dangerous	none	174523	42584
2016-08-03	18	cold_and_rainy	Cold and windy day with southerly winds High tide 8:34am (1.4) low tide 2:17pm (0.4)	one_point_five_m_moderate	open	dangerous	none	174607	42585
2016-08-04	18	cold_and_rainy	BEACH CLOSED !! Due to dangerous conditions	one_point_five_m_moderate	closed	dangerous	none	174686	42586
2016-08-05	18	windy_and_choppy	Beach closed due to dangerous conditions	two_m_large	closed	dangerous	none	174769	42587
2016-08-06	18	cold_and_rainy	Overcast with showers, 2-4 ft south east swell, high tide 10:39am 1.4m & 4:26pm 0.5m	one_m_small	open	be_cautious	none	174819	42588
2016-08-07	18	cloudy	Beach Closed	two_m_large	closed	dangerous	none	174835	42589
2016-08-08	20	beautiful_day	Beautiful winter day small surf	below_point_five_m_flat	open	minimal	none	174864	42590
2016-08-09	19	beautiful_day	A beautiful morning at Coogee with only a small swell rolling into the beach. A flagged swimming area is up this morning towards the southern end of the beach.	point_five_m_slight	open	minimal	none	174936	42591
2016-08-10	18	beautiful_day	Beautiful winter day, Nth wind, lifeguards in new facilities	below_point_five_m_flat	open	be_cautious	none	174998	42592
2016-08-11	18	beautiful_day	Sunny day with light northwest winds, slight 1 foot east swell, low tide 7:49am 0.6m & high tide 2:30pm 1.4m.	below_point_five_m_flat	open	minimal	none	175059	42593
2016-08-12	19	beautiful_day	Beautiful winters day light wind small surf	below_point_five_m_flat	open	minimal	none	175098	42594
2016-08-13	18	beautiful_day	Beautiful morning	below_point_five_m_flat	open	be_cautious	none	175168	42595
2016-08-14	19	beautiful_day	Beautiful winters day no surf Strong west winds forecast today	below_point_five_m_flat	open	minimal	none	175180	42596
2016-08-15	18	beautiful_day	Sunny day with light north west winds, 1 foot south swell, low tide 11:32am 0.5m & high tide 5:52pm 1.2m.	below_point_five_m_flat	open	minimal	none	175197	42597
2016-08-16	18	beautiful_day	Sunny day with light northwest winds, 1 foot south swell, high tide 6:38am 1.3m & low tide 12:18pm 0.5m.	below_point_five_m_flat	open	minimal	none	175266	42598
2016-08-17	18	beautiful_day	Nice sunny day with temps to reach a high of 20	one_m_small	open	be_cautious	none	175334	42599
2016-08-18	18	beautiful_day	summer like Conditions at Coogee today with beautiful conditions High tide 8:02am (1.5) low tide 1:47pm ( 0.3)	below_point_five_m_flat	open	dangerous	none	175460	42600
2016-08-19	18	beautiful_day	Sunny day with light north west winds, high tide 8:45am 1.5m & low tide 2:34pm 0.3m.	below_point_five_m_flat	open	minimal	none	175534	42601
2016-08-20	18	beautiful_day	Sunday with northwest winds, high tide 9:30am 1.6m & low tide 3:22pm 0.3m.	point_five_m_slight	open	minimal	none	175744	42602
2016-08-21	17	beautiful_day	Sunny day with fresh northwest winds, calm surf conditions, high tide 10:17am 1.6m & 4:14pm 0.3m.	below_point_five_m_flat	open	minimal	none	175761	42603
2016-08-22	18	beautiful_day	Cold mourning with light south west winds, chance of showers later in the day	point_five_m_slight	open	be_cautious	none	175774	42604
2016-08-23	18	beautiful_day	Nice sunny mourning with temps to reach a high of 17	point_five_m_slight	open	be_cautious	none	175824	42605
2016-08-24	17	cold_and_rainy	Cloudy with rain thoughout the day, east south east winds, 1-2 ft south swell, low tide 6:29am 0.4m & high tide 12:54pm 1.6m.	point_five_m_slight	open	minimal	none	175944	42606
2016-08-25	17	cold_and_rainy	Cold with rain periods thoughout the day, west winds, 2-3 ft east swell, low tide 7:25am 0.4m & high tide 1:56pm 1.6m.	one_m_small	open	minimal	none	176027	42607
2016-08-26	17	cloudy	Freezing mourning withe temps to reach a high of 15 there is a small south swell with a light south west wind	one_point_five_m_moderate	open	be_cautious	none	176138	42608
2016-08-27	17	beautiful_day	Very cold mourning with a temp of 8 but is to reach a high of 17 through out the day , small east swell with light south west winds	one_m_small	open	be_cautious	none	176202	42609
2016-08-28	17	beautiful_day	Cold mourning with temperatures to warm up through out the day and reach a high of 19	one_m_small	open	be_cautious	none	176215	42610
2016-08-29	17	beautiful_day	Mostly sunny day with fresh north west winds, calm surf conditions, low tide 11:40am 0.5m & high tide 6.09pm 1.7m.	below_point_five_m_flat	open	minimal	none	176228	42611
2016-08-30	17	cloudy	Mostly cloudy day with northwest winds, 1 foot south swell, low tide 12:32pm 0.4m & high tide 6:57pm 1.8m.	below_point_five_m_flat	open	minimal	none	176309	42612
2016-08-31	17	cloudy	Overcast day with predicted showers in the afternoon	one_m_small	open	be_cautious	none	176384	42613
2016-09-01	17	beautiful_day	Nice sunny day with tempretures to reach a high of 20	point_five_m_slight	open	be_cautious	none	176475	42614
2016-09-02	17	cold_and_rainy	Showers with south winds, 1 foot north east swell, high tide 8:49am 1.5m & low tide 2:42pm 0.4m	point_five_m_slight	open	minimal	none	176515	42615
2016-09-03	17	beautiful_day	NE swell with bigger waves hitting the southern end of the beach	point_five_m_slight	open	be_cautious	none	176548	42616
2016-09-04	17	beautiful_day	Sunny day with light northwest winds, slight 1 foot south swell, high tide 10:00am 1.5m & low tide 4:00pm 0.4m.	one_m_small	open	minimal	none	176563	42617
2016-09-05	18	beautiful_day	Beautiful morning with a small 1 metre Southerly swell and light offshore winds.	one_m_small	open	be_cautious	none	176575	42618
2016-09-06	18	beautiful_day	Beautiful day expected top of 23 degrees. High tide - 11:12am (1.5m) & low tide - 5:22pm (0.5m)	point_five_m_slight	open	be_cautious	none	176644	42619
2016-09-07	17	beautiful_day	Mostly sunny, light north west winds, 1 foot south swell, high tide 11:54am 1.4m & low tide 6:12pm 0.6m.	below_point_five_m_flat	open	minimal	none	176689	42620
2016-09-08	17	cloudy	Mostly cloudy with light northwest winds, 1 ft south swell, high tide 12:40pm 1.4m & low tide 7.08pm 0.6m.	below_point_five_m_flat	open	minimal	none	176718	42621
2016-09-09	17	beautiful_day	Sunny 21.Small n/e swell with water tempreture 17 degrees.	one_m_small	open	minimal	none	176813	42622
2016-09-10	17	cloudy	Showers clearing with top of 21 degrees.Swell has increased from the n/e and 3/4ft	one_point_five_m_moderate	open	be_cautious	none	176842	42623
2016-09-11	18	beautiful_day	Nice sunny morning with light westerly winds Low tide 9:04am (0.7) high tide 3:44pm (1.4)	one_point_five_m_moderate	open	be_cautious	none	176856	42624
2016-09-12	17	cloudy	Partly sunny with light west winds, 1/2 foot south swell, low tide 10.09am 0.6m & high tide 4:43pm 1.5m.	below_point_five_m_flat	open	minimal	none	176873	42625
2016-09-13	17	cloudy	Cloudy with rain developing, south east winds, 1 ft east swell, low tide 11:05m 0.5m & high tide 5:34pm.	below_point_five_m_flat	open	minimal	none	176909	42626
2016-09-14	17	cold_and_rainy	Heavy rain early this morning has made for a lot of stormwater run off today.Showers are forecasted	below_point_five_m_flat	open	minimal	none	176942	42627
2016-09-15	17	beautiful_day	Mostly sunny 22.Swell has increased from the n/e with n/w winds.	one_m_small	open	be_cautious	none	177023	42628
2016-09-16	17	cold_and_rainy	Partly cloudy morning with a chance of showers, fine afternoon, light northwest winds, flat surf conditions, high tide 7:36am 1.6m & low 1:31pm 0.3m.	below_point_five_m_flat	open	minimal	none	177097	42629
2016-09-17	14	beautiful_day	Sunny day with light north west winds,1-2 foot south swell,high tide 8:20am 1.6m & low tide 2:20pm 0.2m.	point_five_m_slight	open	minimal	none	177220	42630
2016-09-18	NaN	NaN	NaN	NaN	NaN	NaN	NaN	NaN	NaN
2016-09-19	17	beautiful_day	Sunny 21 degrees,swell is 2ft from the s/e.	below_point_five_m_flat	open	minimal	none	177251	42632
2016-09-20	17	beautiful_day	Shorebreak dangerous. 20*C. Some cloud, winds to tend on NE	one_m_small	open	dangerous	none	177304	42633
2016-09-21	16	cloudy	Cloudy with chance of showers	below_point_five_m_flat	open	be_cautious	none	177366	42634
2016-09-22	16	beautiful_day	Beautiful morning with a chilly light SW breeze	below_point_five_m_flat	open	be_cautious	none	177408	42635
2016-09-23	17	cloudy	A cold and overcast morning down here at Coogee with an ESE swell creating small 0.5-1m waves along the beach that are dumping on the shoreline. The flagged swimming area is up in the central part of the beach.	one_m_small	open	be_cautious	none	177464	42636
2016-09-24	18	beautiful_day	Moderate S/E swell with a nice sunny morning Low tide 8:13am (0.6) high tide 2:45pm (1.6) Rip curl pro junior event on at northern end of beach	one_point_five_m_moderate	open	dangerous	none	177575	42637
2016-09-25	NaN	NaN	NaN	NaN	NaN	NaN	NaN	NaN	NaN
2016-09-26	18	beautiful_day	Small south swell with moderate SW winds forecast. Maximum temperature of 20 C.	below_point_five_m_flat	open	minimal	none	177620	42639
2016-09-27	18	cloudy	Small S/SE swell with light winds forecast. Maximum temperature of 22 C. Low tide 11.33 am 0.5 m.	below_point_five_m_flat	open	minimal	none	177706	42640
2016-09-28	18	beautiful_day	A beautiful morning at Coogee with very little swell and light offshore winds. High tide was 1.4m at 6:30am and low tide will be 0.45m at 12:22pm.	below_point_five_m_flat	open	minimal	none	177819	42641
2016-09-29	18	cold_and_rainy	Overcast day expected with some showers. NE swell has increased making for a dangerous Shorebreak .	one_point_five_m_moderate	open	be_cautious	none	178324	42642
2016-09-30	19	cloudy	Small NE swell with moderate NW winds. High tide 7.48 am 1.5m.	below_point_five_m_flat	open	minimal	none	178380	42643
2016-10-01	18	cloudy	Nice crisp morning with moderate NW winds and small 0.5 metre NE swell. High tide 8:18am (1.6m) & low tide 2:23pm (0.4m)	point_five_m_slight	open	minimal	none	178418	42644
2016-10-02	17	beautiful_day	Very small swell with light winds. High tide 9.56 am 1.5m. Water temperature has dropped to 17 C.	below_point_five_m_flat	open	minimal	none	178437	42645
2016-10-03	18	cloudy	Partly cloudy this morning, with small surf conditions. The chance of rain in the morning and early afternoon, northerly winds turning west at 35km. Swim between the flags.	point_five_m_slight	open	dangerous	none	178458	42646
2016-10-04	18	beautiful_day	Sunny day expected with strong westerly winds increasing by the afternoon. Smooth ocean conditions, perfect for a swim. High tide 10.59am followed by a low tide at 5.16pm	below_point_five_m_flat	open	dangerous	none	178481	42647
2016-10-05	17	beautiful_day	Very small swell with Westerly winds. Maximum temperature of 23C.	below_point_five_m_flat	open	minimal	none	178617	42648
2016-10-06	17	beautiful_day	Sunny day expected with tops of 26 degrees and moderate SW winds. High tide - 12:12pm (1.5m) & low tide 6:42pm (0.5m)	point_five_m_slight	open	minimal	none	178676	42649
2016-10-07	18	beautiful_day	Expecting a mostly sunny day with north west winds. High tide 12.56pm - low tide 6.26am	point_five_m_slight	open	dangerous	none	178720	42650
2016-10-08	18	beautiful_day	Overcast morning with Southerly winds Low tide 7:14am (0.6) high tide 1:46pm (1.4)	below_point_five_m_flat	open	dangerous	none	178781	42651
2016-10-09	14	beautiful_day	0	below_point_five_m_flat	open	minimal	none	0	42652
2016-10-10	18	beautiful_day	Beautiful morning weather wise, However the ocean is representing anything but that with choppy conditions and 3ft of swell getting into the southern corner, swim with caution.	one_point_five_m_moderate	open	dangerous	none	178829	42653
2016-10-11	18	beautiful_day	Fresh WSW winds with no swell around this morning	below_point_five_m_flat	open	minimal	none	178896	42654
2016-10-12	18	beautiful_day	Nice morning with ligh SW winds Low 11:37am (0.6) high tide 5:58pm (1.6)	one_point_five_m_moderate	open	dangerous	none	179040	42655
2016-10-13	18	dangerous_conditions	Cloudy day ahead with chance of a shower later. Large and dangerous surf conditions today due to increase in swell overnight. Small flagged area in centre of the beach. Stay in between the flags when swimming.	one_m_small	open	dangerous	none	179156	42656
2016-10-14	18	cloudy	Large swell rolling into Coogee today	two_m_large	open	dangerous	none	179192	42657
2016-10-15	18	beautiful_day	2-3ft of swell from the south with 7km winds from the NNW making for some moderate sized waves breaking across the entire beach today, be careful when entering and exiting the water and only swim between the flags	one_point_five_m_moderate	open	be_cautious	none	179253	42658
2016-10-16	18	beautiful_day	Sunny 29.Small n/e swell and water temperature 18.5 degrees	one_m_small	open	minimal	none	179270	42659
2016-10-17	18	cloudy	Showers 23 degrees winds from s/e winds.Swell is small from the n/e	below_point_five_m_flat	open	minimal	none	179296	42660
2016-10-18	18	beautiful_day	Beautiful day no surf	below_point_five_m_flat	open	minimal	none	179376	42661
2016-10-19	19	beautiful_day	Overcast morning with a sunny afternoon expected	below_point_five_m_flat	open	be_cautious	none	179554	42662
2016-10-20	18	cloudy	Cloudy and cool morning with light onshore NE winds and small 0.5m S swell. High tide - 12:13pm (1.8m) & low tide - 6:50pm (0.3m).	point_five_m_slight	open	minimal	none	179648	42663
2016-10-21	18	rough_conditions	Sunny day expected with light onshore NE winds. NE swell has increased overnight and expected to steadily increase throughout the day. If you plan to swim stay in between the red and yellow flags as there is rough beach conditions today	one_m_small	open	dangerous	none	179691	42664
2016-10-22	18	cold_and_rainy	Shower with strong winds forecast for today .	below_point_five_m_flat	open	minimal	none	179768	42665
2016-10-23	18	beach_closed	Unsafe swimming area lifeguards have closed the beach No Swimming allowed	plus_two_m_very_large	closed	dangerous	none	179792	42666
2016-10-24	18	beach_closed	Large S/SE swell, moderate southerly winds. Dangerous surf conditions...BEACH CLOSED!	two_m_large	closed	dangerous	none	179806	42667
2016-10-25	19	sunny_and_hot	Mostly sunny light northeast winds, 4-6 foot south swell, low tide 11:15am 0.6m & high tide 5:31pm 1.5m. Dangerous surf conditions, not safe to swim today.	plus_two_m_very_large	closed	dangerous	none	179892	42668
2016-10-26	18	beautiful_day	Swell is in 2/3ft range,conditions have settled down from the last few days of big swell.	one_m_small	open	be_cautious	none	179978	42669
2016-10-27	18	windy_and_choppy	Sunny morning with developing afternoon showers Strong south wind	below_point_five_m_flat	open	minimal	none	180592	42670
2016-10-28	18	cloudy	Cloudy with some showers,1-2 foot south swell, light southwest winds, high tide 7:42am 1.5m & low tide 1:5m 0.5m.	point_five_m_slight	open	be_cautious	none	180669	42671
2016-10-29	18	cloudy	Partly cloudy with possible showers, smooth 1-2 foot south swell, high tide 8:16am 1.6m & low tide 2:30pm 0.4m.	point_five_m_slight	open	minimal	none	180730	42672
2016-10-30	18	cloudy	Increasing cloud, late possible showers, light northeast wind, 1-2 foot east north east winds, high tide 8:49am 1.6m & low tide 3:06pm 0.4m.	point_five_m_slight	open	minimal	none	180748	42673
2016-10-31	19	windy_and_choppy	Choppy conditions this morning due to strong SE winds and small NE swell.	point_five_m_slight	open	minimal	none	180767	42674
2016-11-01	18	beautiful_day	Warm sunny mourning with temps to reach a high of 22	below_point_five_m_flat	open	minimal	none	180867	42675
2016-11-02	19	beautiful_day	Beautiful, crisp, sunny morning with light offshore WSW winds and small 0.5m S swell pushiny through bay. ENE winds expected this afternoon.	point_five_m_slight	open	minimal	none	180972	42676
2016-11-03	19	beautiful_day	Great conditions in this morning with light offshore winds and 2ft of SE swell pushing through the bay.	point_five_m_slight	open	minimal	none	181063	42677
2016-11-04	14	beautiful_day	0	below_point_five_m_flat	open	minimal	none	0	42678
2016-11-05	20	beautiful_day	A beautiful morning at Coogee with only a very slight swell and a large central flagged area open for swimmers.	point_five_m_slight	open	minimal	none	181199	42679
2016-11-06	20	beautiful_day	Beautiful morning with a powerful Sth swell. Nippers are on this morning with a flagged area for swimmers at the South end of the beach.	one_m_small	open	be_cautious	none	181215	42680
2016-11-07	19	beautiful_day	30*c, sunny NW winds	one_m_small	open	be_cautious	none	181243	42681
2016-11-08	20	cloudy	South swell has eased off right back to 2ft, winds currently light NW forecast to tend south by mid morning. Construction still taking place on the lower promenade.	below_point_five_m_flat	open	be_cautious	likely	181346	42682
2016-11-09	20	cloudy	Average beach, surf and weather conditions today. Showers expected throughout the day. High tide 4:15pm (1.5m) & low tide 9:58am (0.7m).	point_five_m_slight	open	minimal	none	181632	42683
2016-11-10	20	beautiful_day	A beautiful day down here at Coogee with a large flagged area located in the middle of the beach.	point_five_m_slight	open	minimal	none	181718	42684
2016-11-11	19	cloudy	24*c , easterly winds, low tide 12:12pm, high tide 6:21pm	below_point_five_m_flat	open	minimal	none	181788	42685
2016-11-12	19	cloudy	30*C, NE winds, rain, thunder expected	below_point_five_m_flat	open	minimal	likely	182057	42686
2016-11-13	19	beautiful_day	28*C , NE wind and swell, some dumping waves, Nippers on this morning	one_m_small	open	be_cautious	likely	182081	42687
2016-11-14	19	cloudy	No waves around today, showers predicted through out the day	below_point_five_m_flat	open	minimal	none	182110	42688
2016-11-15	NaN	NaN	NaN	NaN	NaN	NaN	NaN	NaN	NaN
2016-11-16	21	beautiful_day	Beautiful sunny morning, small clean waves with offshore winds, Large tides today due to super moon. High 10am Low 4:45pm	one_m_small	open	be_cautious	none	182400	42690
2016-11-17	21	cloudy	Swell combining with light SW/SE winds and an early low tide. Construction work continuing on the lower promenade.	point_five_m_slight	open	minimal	none	182615	42691
2016-11-18	21	sunny_and_hot	Warm to hot sunny day ahead down Coogee. Little or no wind early but a northerly will blow up later through the day.	below_point_five_m_flat	open	minimal	none	182738	42692
2016-11-19	20	windy_and_choppy	Cloudy and windy day expected with a cool SSE wind blowing. Small 1 metre ENE swell making for choppy conditions in the bay. High tide - 12:48pm (1.8m) & low tide - 7:37pm (0.3m).	one_m_small	open	be_cautious	none	183440	42693
2016-11-20	19	beautiful_day	Partly cloudy with light Ne winds Nil surf Coogee nippers are on this morning	below_point_five_m_flat	open	minimal	none	183467	42694
2016-11-21	19	beautiful_day	Small swell with NE winds forecast. Low tide 8.30 am 0.6m.	below_point_five_m_flat	open	minimal	none	183489	42695
2016-11-22	19	beautiful_day	Sunny day, northeast winds,1-3 foot northeast swell,low tide 9:36am 0.7m & high tide 3:48pm 1.5m	one_m_small	open	minimal	none	183642	42696
2016-11-23	14	beautiful_day	0	below_point_five_m_flat	open	minimal	none	0	42697
2016-11-24	21	beautiful_day	Cool morning with sunshine. Wind blowing SW. Construction on lower promenade	one_m_small	open	minimal	none	183781	42698
2016-11-25	19	beautiful_day	Solid swell this morning expected to hang throughout the day. Dangerous Shorebreak on the morning high tide. Swim between the flags and with caution.	two_m_large	open	dangerous	none	184196	42699
2016-11-26	20	beautiful_day	Mostly sunny day with light north east winds,1-2 foot south swell, high tide 7.09am 1.5m & low tide 1:30pm 0.5m. Coogee nippers will be held this afternoon from 4pm to 6pm at the North End of the beach.	point_five_m_slight	open	minimal	none	185162	42700
2016-11-27	20	rough_conditions	Cloudy day with moderate southeast winds, choppy & rough 1-2 foot south swell, high tide 7:46am 1.6m & low tide 2:12pm 0.5m. Coogee Island Challenge kicks off at 8:30am.	one_m_small	open	be_cautious	none	185183	42701
2016-11-28	20	beautiful_day	Overcast conditions this morning, with a high tide at 8.21am, low tide 2.49pm. Expecting a top off 27 degrees and cloudy.	one_point_five_m_moderate	open	dangerous	none	185208	42702
2016-11-29	20	beautiful_day	Forecasted for a partly cloudy day with southerly winds and a chance of a shower. High tide 8.55am Low tide 3.26pm	one_point_five_m_moderate	open	dangerous	none	185361	42703
2016-11-30	20	beautiful_day	Partly sunny day, light south east, 1 foot south swell, high tide 9:30am 1.7m & low tide 4:02pm 0.4m	point_five_m_slight	open	minimal	none	185452	42704
2016-12-01	20	cloudy	Warm NW winds this morning expected to shift NE later. Small conditions in the bay this morning making for great swimming conditions.	point_five_m_slight	open	minimal	none	185716	42705
2016-12-02	20	beautiful_day	Sunny morning, with light winds, expecting a top of 31 degrees. Winds light west to south west turning easterly in the late afternoon. High tide 10.41am Low tide 5.18pm	one_m_small	open	dangerous	none	185954	42706
2016-12-03	14	beautiful_day	Overcast day with southerly winds , small east swell 1m High tide 11.20 ,low tide 6.00pm	below_point_five_m_flat	open	minimal	some	186125	42707
2016-12-04	20	beautiful_day	pasrtly cloudy day with NE winds small east swell to 1m , High tide 11.39am 1.7m , low tide 6.43pm 0.4m	one_m_small	open	be_cautious	some	186152	42708
2016-12-05	14	beautiful_day	0	below_point_five_m_flat	open	minimal	none	0	42709
2016-12-06	14	beautiful_day	0	below_point_five_m_flat	open	minimal	none	0	42710
2016-12-07	20	beautiful_day	Low tide 8.16 am ,0.7 , High tide 2.32pm 1.5m SE winds and showers expected	one_m_small	open	be_cautious	some	186465	42711
2016-12-08	20	cloudy	Cloudy morning with a top of 29 degrees and afternoon storm expected. High tide 3.39am Low tide 9.27am	one_m_small	open	dangerous	none	186540	42712
2016-12-09	20	beautiful_day	Sunny day with moderate southwest winds, flat surf conditions, low tide 10:39am 0.6m & high tide 4:46pm 1.5m.	below_point_five_m_flat	open	minimal	none	186621	42713
2016-12-10	20	cloudy	Partly cloudy day with southeast winds, 2-3 foot south swell. Low tide tide 11:49am 0.5m & high tide 5:52pm 1.5m. Dangerous Shorebreak so please be careful when swimming. Also the Coogee to Bondi Ocean swim starting at the Northern end of Coogee at 8am this morning.	one_point_five_m_moderate	open	be_cautious	none	186725	42714
2016-12-11	20	beautiful_day	Sunny day with light Northeast winds 1 foot south swell, low tide 12:53pm 0.4m & 6:53pm 1.7m. Nippers will on at the north end of the beach this morning.	point_five_m_slight	open	minimal	none	186742	42715
2016-12-12	20	beautiful_day	Small shore break along the beach, the weather today is to reach a high of 26	one_m_small	open	minimal	none	186761	42716
2016-12-13	20	beautiful_day	Today there is 3ft of north easterly swell which is making a dangerous Shorebreak,the southern end of the beach is most dangerous. Make sure you swim between the red and yellow flags	one_point_five_m_moderate	open	dangerous	none	186857	42717
2016-12-14	20	beautiful_day	Hot morning with small swell.	below_point_five_m_flat	open	dangerous	none	186942	42718
2016-12-15	19	cold_and_rainy	Cloudy with showers, strong southeast winds, 1-2 ft southeast swell, high tide 9:56am 2.0m & low tide 4:34pm 0.1m.	one_m_small	open	minimal	none	187017	42719
2016-12-16	20	cold_and_rainy	Horrible conditions today with seaweed in the water and pollution due to the heavy rain	below_point_five_m_flat	open	minimal	none	187154	42720
2016-12-17	20	beautiful_day	Hot sunny day with temps to reach a high of 30, the beach has a dangerous 3 foot shore break today	one_point_five_m_moderate	open	minimal	none	187291	42721
2016-12-18	20	windy_and_choppy	Showers and Sth easterly winds are making windy n choppy surf conditions today.Top temp of 22 degrees.	one_point_five_m_moderate	open	dangerous	none	187302	42722
2016-12-19	20	cloudy	Some waves in the bay, low tide 7am high tide 1:15pm	one_m_small	open	minimal	none	187320	42723
2016-12-20	20	beautiful_day	2ft Shorebreak with light winds	one_m_small	open	dangerous	none	187401	42724
2016-12-21	19	beautiful_day	Nice sunny day with winds to pick up around 2:00pm	below_point_five_m_flat	open	minimal	none	187528	42725
2016-12-22	20	cloudy	Overcast with s/e winds and top tempreture of 24 degrees.	one_point_five_m_moderate	open	be_cautious	none	187637	42726
2016-12-23	21	cloudy	Nice, clean conditions. Beautiful day down Coogee.	point_five_m_slight	open	minimal	none	188051	42727
2016-12-24	20	beautiful_day	Mostly sunny day with light Northeast winds, 1-2 foot Northeast swell, low tide 12:130pm 0.7m & high tide 5:58pm 1.3m.	point_five_m_slight	open	minimal	none	188072	42728
2016-12-25	20	beautiful_day	Some swell in the bay, low tide 1:15pm and 8pm high	one_m_small	open	be_cautious	likely	188081	42729
2016-12-26	20	beautiful_day	Nice sunny day with temps to reach a high of 33 . There is a small dangerous shore dump along the beach.. Expecting huge crowds	one_m_small	open	minimal	none	188091	42730
2016-12-27	20	cloudy	Cloudy mourning with a strong southerly wind , temps today are to reach a high of 28. There is a small dangerous shore break along the front of the beach	one_m_small	open	minimal	none	188107	42731
2016-12-28	19	beautiful_day	30*c temps expected, NE winds and swell	one_m_small	open	be_cautious	likely	188121	42732
2016-12-29	19	cloudy	Temp of 37 expected, moderate swell in bay	one_m_small	open	dangerous	likely	188140	42733
2016-12-30	19	cloudy	Overcast mourning and small shore dump along the beach front. Tempreture today is to reach a high of 30	point_five_m_slight	open	minimal	none	188166	42734
2016-12-31	19	beautiful_day	Overcast morning with N/E winds flags at northern end of beach	two_m_large	open	dangerous	none	188200	42735
2017-01-01	19	cloudy	Overcast day with predicted showers / storm later in the day .	below_point_five_m_flat	open	minimal	none	188214	42736
2017-01-02	19	cloudy	25*c SE winds	below_point_five_m_flat	open	minimal	none	188238	42737
2017-01-03	19	cloudy	25*c, showers likely, small S swell and light S winds	one_m_small	open	be_cautious	none	188259	42738
2017-01-04	19	windy_and_choppy	Windy and choppy conditions this morning with a small S swell pushing through the bay and strong S winds. Some showers expected.	point_five_m_slight	open	be_cautious	none	188402	42739
2017-01-05	19	windy_and_choppy	Overcast morning with some rain expected later. Light S winds and slight increase in S swell overnight making fir a dangerous Shorebreak today	one_m_small	open	be_cautious	likely	188493	42740
2017-01-06	19	cold_and_rainy	Small surf conditions with moderate winds	point_five_m_slight	open	dangerous	none	188596	42741
2017-01-07	19	cloudy	27*c , possible showers, NE winds expected	point_five_m_slight	open	be_cautious	likely	188695	42742
2017-01-08	20	beautiful_day	29*C, NE winds, some cloud	point_five_m_slight	open	be_cautious	likely	188722	42743
2017-01-09	20	beautiful_day	Hot and sunny day expected with a top of 29 degrees. Low tide at 12.44pm and High tide at 6.41pm. Winds northeast turning southeast in the afternoon. Caution dangerous Shorebreak. Swim between the red and yellow flags	one_point_five_m_moderate	open	dangerous	none	188737	42744
2017-01-10	21	cloudy	Light NNW wind, fairly clean conditions. Flags are in the middle of the beach.	one_m_small	open	minimal	none	188808	42745
2017-01-11	14	beautiful_day	0	below_point_five_m_flat	open	minimal	none	0	42746
2017-01-12	19	cloudy	Small Swell with light onshore winds	point_five_m_slight	open	dangerous	none	189028	42747
2017-01-13	19	sunny_and_hot	Overcast morning, high temperatures expected, north west to north east winds._x000D_ High tide : 9:42 am (2m)_x000D_ Low tide: 4:20 pm (0.2m)	point_five_m_slight	open	be_cautious	likely	189108	42748
2017-01-14	NaN	NaN	NaN	NaN	NaN	NaN	NaN	NaN	NaN
2017-01-15	19	beautiful_day	Nice sunny morning with onshore winds high tide 11:15am (1.9) Low tide 5:49am (0.2)	one_point_five_m_moderate	open	be_cautious	likely	189246	42750
2017-01-16	20	beautiful_day	Small SE swell with light North winds.	below_point_five_m_flat	open	minimal	none	189264	42751
2017-01-17	19	beautiful_day	Small swell with light winds	point_five_m_slight	open	dangerous	none	189297	42752
2017-01-18	19	sunny_and_hot	Very hot morning with nth west winds Low tide 7:17am (0.6) High tide 1:23 pm (1.5)	point_five_m_slight	open	be_cautious	likely	189370	42753
2017-01-19	21	cloudy	Top of 25 degrees. Minimal rips.	one_point_five_m_moderate	open	minimal	none	189437	42754
2017-01-20	19	cloudy	North-East swell up to a metre with North winds. Low tide 9.15am 0.7 m.	one_m_small	open	minimal	none	189527	42755
2017-01-21	21	cloudy	Dangerous shorebreak with moderate SE swell and moderate S/SE wind.	one_point_five_m_moderate	open	dangerous	none	189572	42756
2017-01-22	21	beautiful_day	1.5 metre swell persisting from the E/SE with light onshore winds.	one_point_five_m_moderate	open	minimal	none	189593	42757
2017-01-23	20	beautiful_day	Most nice day 31 on the coast with strong Ne winds Possible chance of bluebottle this afternoon	point_five_m_slight	open	minimal	some	189612	42758
2017-01-24	20	beautiful_day	Nth east swell causing a dangerous 3 foot shore dump down the south end of the beach , some bluebottles on the shore line... Weather today is to reach a high of 36 with a predicted storm in the afternoon	one_point_five_m_moderate	open	be_cautious	some	189684	42759
2017-01-25	14	beautiful_day	0	below_point_five_m_flat	open	minimal	none	0	42760
2017-01-26	21	cloudy	Small S/E swell with light S/SE winds forecast.	below_point_five_m_flat	open	minimal	none	189846	42761
2017-01-27	21	cloudy	Nil surf overcast day With Se to Ne winds	below_point_five_m_flat	open	minimal	none	189876	42762
2017-01-28	14	beautiful_day	Nice morning with nil surf Ne winds forecasted for today	below_point_five_m_flat	open	minimal	likely	189962	42763
2017-01-29	21	cloudy	Overcast morning with Se winds all day Nil surf	below_point_five_m_flat	open	minimal	some	189984	42764
2017-01-30	21	beautiful_day	Mostly sunny day with not much swell around	below_point_five_m_flat	open	be_cautious	likely	190009	42765
2017-01-31	20	cloudy	Temp of 36*c expected, afternoon cool change	below_point_five_m_flat	open	be_cautious	likely	190104	42766
2017-02-01	21	cold_and_rainy	Over cast with showers through out the day	below_point_five_m_flat	open	minimal	none	190197	42767
2017-02-02	21	cloudy	Overcast mourning with the sun predicted to burn through but also strong south west winds around 10:00am	below_point_five_m_flat	open	minimal	none	190266	42768
2017-02-03	21	cloudy	Cloudy morning with rain excepted during day	below_point_five_m_flat	open	be_cautious	likely	190410	42769
2017-02-04	22	cloudy	Warm morning with overcast skies. Surf carnival on till 1230. Beach will back to normal for the afternoon. Flags located at north coogee	below_point_five_m_flat	open	minimal	none	190476	42770
2017-02-05	22	beautiful_day	Hot day forecast with light winds and small swell this morning. Flags located at southern end due to nippers which is on until 11am.	below_point_five_m_flat	open	minimal	none	190501	42771
2017-02-06	20	beautiful_day	Sunny morning with moderate Southley winds Low tide 11:26am (0.5) high tide 5:25pm (1.3)	one_point_five_m_moderate	open	be_cautious	none	190543	42772
2017-02-07	21	cold_and_rainy	Rain 23 degrees with s/e winds.	one_m_small	open	be_cautious	none	190619	42773
2017-02-08	21	beach_closed	Beach closed due to extremely dangerous conditions along the beach. There is strictly no swimming at Coogee beach today due to swell size and dangerous rips along the beach	two_m_large	closed	dangerous	likely	190684	42774
2017-02-09	21	cloudy	Cloudy morning... Plenty of seaweed and bluebottles this morning...	one_point_five_m_moderate	open	dangerous	some	190726	42775
2017-02-10	22	beautiful_day	Beautiful day top of 36 degrees. Be cautious of Shorebreak	one_point_five_m_moderate	open	minimal	none	190783	42776
2017-02-11	14	beautiful_day	0	below_point_five_m_flat	open	minimal	none	0	42777
2017-02-12	20	beautiful_day	Overcast morning expected to clear with light N/E winds High tide 10:10am (1.9) low tide 4:39pm (0.2)	one_point_five_m_moderate	open	dangerous	none	190855	42778
2017-02-13	21	beautiful_day	Dangerous Shorebreak this morning with a strong south swell rolling in	one_point_five_m_moderate	open	dangerous	none	190885	42779
2017-02-14	21	beautiful_day	Overcast day with rain expected	one_point_five_m_moderate	open	dangerous	none	190928	42780
2017-02-15	23	beautiful_day	Top of 27 degrees. Wind blowing SW. Minimal rips. Overall a beautiful day.	one_m_small	open	minimal	none	191014	42781
2017-02-16	23	beautiful_day	Top of 27 degrees. Flags set up middle of the beach.	one_m_small	open	minimal	none	191113	42782
2017-02-17	21	rough_conditions	Strong north swell with a morning low tide	one_point_five_m_moderate	open	be_cautious	some	191188	42783
2017-02-18	20	cloudy	Small swell with light winds	point_five_m_slight	open	dangerous	none	191269	42784
2017-02-19	20	cloudy	Cloudy day with southwest winds, slight 1 ft south swell, low tide 9:33am 0.7m & high tide 3:20pm. Nippers is on today at the at north end of the beach from 8am to 11:30pm.	below_point_five_m_flat	open	minimal	none	191299	42785
2017-02-20	21	beautiful_day	Nil surf beautiful day	below_point_five_m_flat	open	minimal	none	191334	42786
2017-02-21	22	beautiful_day	Mostly sunny with Smooth sea conditions today. High tide at 5.09am Low tide 11.57am. East winds predicted 15-20knotts.	one_m_small	open	dangerous	none	191410	42787
2017-02-22	21	beautiful_day	Mostly sunny day with light north winds, slight 1 foot swell, high tide 6:,46pm 1.2m & lowtide 12:52pm 0.6m	below_point_five_m_flat	open	minimal	none	191543	42788
2017-02-23	21	beautiful_day	Sunny day with light northeast winds, 1-2 foot south swell, high tide 6:56am 1.6m & low tide 1:37pm 0.5m.	below_point_five_m_flat	open	minimal	none	191603	42789
2017-02-24	NaN	NaN	NaN	NaN	NaN	NaN	NaN	NaN	NaN
2017-02-25	21	windy_and_choppy	Very wet morning showers forecast all day Strong Sth winds	below_point_five_m_flat	open	minimal	none	191695	42791
2017-02-26	20	windy_and_choppy	Small surf with strong SE winds Shower forecast for today	one_m_small	open	be_cautious	none	191713	42792
2017-02-27	21	rough_conditions	Strong onshore winds with a solid swell that has filled in overnight. Some bluebottles around. Swim with caution and between the flags.	one_point_five_m_moderate	open	dangerous	many	191756	42793
2017-02-28	22	windy_and_choppy	Swell has decreased overnight but still have strong onshore winds creating choppy conditions. Some bluebottles and jelly fish around. Swim with caution and between the flags	one_point_five_m_moderate	open	be_cautious	some	191803	42794
2017-03-01	22	cloudy	Welcome Autumn, currently grey conditions with onshore winds. Rain predicted today 30-50mm with a top temperature of 26 degrees. Shoreline bluebottles, water conditions dirty due to heavy rainfalls overnight.	one_point_five_m_moderate	open	dangerous	likely	191901	42795
2017-03-02	21	cloudy	Sunny and partly cloudy morning with showers expected through the day. Swell is 1m and glassy with expected south easterly winds.	one_m_small	open	minimal	none	192011	42796
2017-03-03	19	cold_and_rainy	Overcast and rainy morning with a small Shorebreak low tide 6:53pm (0.4) high tide 12:45pm (1.6)	one_m_small	open	dangerous	none	192149	42797
2017-03-04	20	cold_and_rainy	Increase in swell with choppy conditions, strong winds.	one_point_five_m_moderate	open	dangerous	none	192196	42798
2017-03-05	20	cloudy	2-3ft swell with light winds	one_point_five_m_moderate	open	dangerous	none	192241	42799
2017-03-06	22	windy_and_choppy	Over cast and windy day with choppy and rough conditions along the beach... Swell is predicted to increase through out the day , there is also lots of seaweed in the water along the beach front	one_point_five_m_moderate	open	be_cautious	none	192298	42800
2017-03-07	22	beautiful_day	Overcast day with predicted showers. Beach conditions are rough and choppy	one_point_five_m_moderate	open	be_cautious	none	192444	42801
2017-03-08	22	rough_conditions	Large swell filling into Coogee today, small flagged area located at middle of the beach. All swimmers must swim in this area. Conditions to be monitored throughout the morning.	two_m_large	open	dangerous	none	192590	42802
2017-03-09	22	rough_conditions	Small flagged area opened in middle of beach. Swell has dropped overnight, still need swimmers to be cautious and make sure they swim between the flags.	one_point_five_m_moderate	open	dangerous	some	192669	42803
2017-03-10	22	beach_closed	BEACH CLOSED !!!! Due to very large and rough conditions	plus_two_m_very_large	closed	dangerous	none	192777	42804
2017-03-11	22	beach_closed	BEACH CLOSED !! Due to large swell and dangerous conditions	two_m_large	closed	dangerous	none	192824	42805
2017-03-12	22	beautiful_day	Nice sunny mourning with a moderate 3 foot swell along the beach. There is also plenty of sea weed in the water	one_m_small	open	be_cautious	none	192846	42806
2017-03-13	21	cloudy	East/north-east swell up to 1.5 metres with light north-east winds. Lots of seaweed at northern end.	one_point_five_m_moderate	open	dangerous	none	192879	42807
2017-03-14	21	windy_and_choppy	Strong winds and a moderate North swell. Small flagged area in the middle of the beach due to rip at southern end and large amount of seaweed at north end. Swim between the flags	one_point_five_m_moderate	open	be_cautious	some	193014	42808
2017-03-15	22	cloudy	Cloudy day, incoming tide. Flagged area is open.	point_five_m_slight	open	minimal	none	193105	42809
2017-03-16	22	cold_and_rainy	Lots of rain forecasted for today, and there are also lots of bluebottles	one_m_small	open	be_cautious	some	193352	42810
2017-03-17	21	windy_and_choppy	Windy with showers, 2-3 foot southeast swell, strong southeast winds, high tide 12:16pm 1.4m & low tide 6:12pm 0.6m.	point_five_m_slight	open	minimal	none	193470	42811
2017-03-18	NaN	NaN	NaN	NaN	NaN	NaN	NaN	NaN	NaN
2017-03-19	NaN	NaN	NaN	NaN	NaN	NaN	NaN	NaN	NaN
2017-03-20	22	cloudy	An overcast morning at Coogee with the odd shower passing through. Beach conditions are still dangerous with the subsiding swell so please swim only between the red and yellow flags.	one_m_small	open	dangerous	none	193700	42814
2017-03-21	22	cloudy	Light NE winds, top of 27 degrees.	one_m_small	open	be_cautious	none	193768	42815
2017-03-22	14	cloudy	Small swell with light winds	below_point_five_m_flat	open	dangerous	none	193850	42816
2017-03-23	22	cloudy	Cloudy morning with rain expected	below_point_five_m_flat	open	be_cautious	none	193932	42817
2017-03-24	22	cloudy	SE swell and SW winds. Top of 23 degrees, chance of showers.	one_point_five_m_moderate	open	be_cautious	none	193997	42818
2017-03-25	21	cloudy	An overcast morning at Coogee with 1m swell rolling in along the beach. A few rips along the beach so please swim between the red and yellow flags.	one_m_small	open	dangerous	some	194113	42819
2017-03-26	22	beautiful_day	Partly cloudy, light winds becoming easterly 15-25km, tending north east. Top of 26 degrees expected. High tide 7.48am Low tide 2.15pm.	one_point_five_m_moderate	open	dangerous	none	194150	42820
2017-03-27	20	beautiful_day	Clean swell with light winds	point_five_m_slight	open	dangerous	none	194179	42821
2017-03-28	22	cloudy	Cloudy windy morning with not much swell around today	below_point_five_m_flat	open	be_cautious	none	194269	42822
2017-03-29	21	cloudy	An overcast morning ahead of what is forecast to be a warm day. Calm surf conditions, lots of seaweed at Nth end of beach.	point_five_m_slight	open	be_cautious	none	194362	42823
2017-03-30	22	cloudy	Increase in n/e swell over night, with the southern end receiving the bulk and is dangerous with rips next to pool.Flags at the central part of beach which is best for swimming today.Always swim between the flags.	one_point_five_m_moderate	open	dangerous	none	194464	42824
2017-03-31	22	cloudy	Top of 22 degrees, wind blowing from the SW, there are some submerged objects along the beach so be cautious when entering and leaving the water.	one_m_small	open	minimal	none	194538	42825
2017-04-01	21	beautiful_day	Beautiful morning with petrol to start at 9am	one_m_small	open	be_cautious	likely	194612	42826
2017-04-02	21	windy_and_choppy	Windy choppy and rather unpleasant	one_point_five_m_moderate	open	dangerous	none	194634	42827
2017-04-03	20	cold_and_rainy	Overcast and windy morning with moderate east swell High tide 1:45pm (1.3) low tide 7:42am (0.5)	one_point_five_m_moderate	open	dangerous	none	194662	42828
2017-04-04	21	windy_and_choppy	Overcast morning with S/E winds Light rain Low tide 8:55am (0.5) high tide 3:03pm (1.3)	one_point_five_m_moderate	open	dangerous	none	194889	42829
2017-04-05	21	rough_conditions	Windy and choppy conditions in the bay this morning with strong ESE winds and moderate 1-1.5m SE swell.	one_point_five_m_moderate	open	dangerous	likely	194955	42830
2017-04-06	21	beautiful_day	Beautiful day expected	point_five_m_slight	open	be_cautious	some	195001	42831
2017-04-07	22	beautiful_day	We have a moderate east swell to 1.5m making conditions tricky . Low tide 12.15pm , High tide 6.20 pm	one_point_five_m_moderate	open	dangerous	some	195064	42832
2017-04-08	21	beautiful_day	Nice sunny morning with light winds High tide 6:15am (1.7) low tide 12:42pm (0.4)	one_point_five_m_moderate	open	dangerous	none	195135	42833
2017-04-09	22	beautiful_day	Beautiful day with light winds Coogee ocean swim on from 8am	point_five_m_slight	open	be_cautious	none	195152	42834
2017-04-10	21	beautiful_day	Beautifully chilly morning with no swell this morning	below_point_five_m_flat	open	be_cautious	none	195174	42835
2017-04-11	22	cold_and_rainy	Windy with possible showers, 2-4 foot south swell, strong northwest winds, high tide 8:21am & low tide 2:27pm.	one_m_small	open	minimal	none	195287	42836
2017-04-12	20	beautiful_day	Overcast morning with light winds High tide 8:58am (1.6) low tide 2:58pm (0.5)	one_point_five_m_moderate	open	dangerous	none	195342	42837
2017-04-13	21	cold_and_rainy	Overcast conditions with rain expected 1-2 metre swell	one_point_five_m_moderate	open	be_cautious	none	195414	42838
2017-04-14	22	beautiful_day	Mostly sunny day, light northwest winds, 3-5 foot southeast swell, high tide 10:12am 1.5m & low tide 3:59pm 0.6m. Swim between the red & yellow flags.	one_point_five_m_moderate	open	be_cautious	none	195475	42839
2017-04-15	22	beautiful_day	Mostly sunny day, light northwest winds, 3-4 foot south swell, high tide 10:50am 1.4m & low tide 4:31pm.	one_m_small	open	be_cautious	none	195490	42840
2017-04-16	22	beautiful_day	Mostly sunny day, light northwest winds, 2 foot east southwest swell, high tide 11:32am 1.3m & low tide 5:09pm 0.7m.	one_m_small	open	be_cautious	none	195504	42841
2017-04-17	22	cloudy	A fpartly cloudy day with a small east swell to 1metre , Low tide 6.21am , high tide 12.20pm	one_m_small	open	minimal	some	195523	42842
2017-04-18	20	beautiful_day	Sunny morning with light winds Low tide 7:17am (0.6) high tide 1:15pm (1.2)	one_point_five_m_moderate	open	be_cautious	none	195550	42843
2017-04-19	22	cloudy	Mostly cloudy day with light westerly winds, 1 foot swell, low tide 8:19am 0.7m & high tide 2:21pm 1.2m.	point_five_m_slight	open	minimal	none	195600	42844
2017-04-20	22	beautiful_day	Mostly sunny day, with light northwest winds, slight 1-2 foot east swell, low tide 9:22am 0.6m & high tide 3:31pm 1.3m.	below_point_five_m_flat	open	minimal	none	195689	42845
2017-04-21	22	beautiful_day	Small east swell 0.5 m and calm conditions low tide 10.31am high tide 4.40pm	below_point_five_m_flat	open	be_cautious	none	195745	42846
2017-04-22	20	cloudy	Overcast morning expected to become fine Low tide 11:07am (0.5) high tide 5:22pm (1.5)	point_five_m_slight	open	be_cautious	none	195783	42847
2017-04-23	19	beautiful_day	Nice morning with light winds	one_m_small	open	be_cautious	none	195797	42848
2017-04-24	21	beautiful_day	Small east swell with light offshore winds this morning. Flags located at middle of the beach.	one_m_small	open	minimal	none	195822	42849
2017-04-25	21	cloudy	Overcast morning with light winds and small swell making for great swimming conditions in the bay. High tide - 7:02am (1.7m) & low tide - 1:15pm (0.4m)	point_five_m_slight	open	be_cautious	none	195878	42850
2017-04-26	20	beautiful_day	Nice morning with light winds Large swell expected High tide 7:53am (1.8) low tide 2:00pm	one_point_five_m_moderate	open	minimal	none	195900	42851
2017-04-27	19	cloudy	Overcast morning with moderate S/W winds High tide 8:44am (1.7) low tide 2:45pm (0.3)	two_m_large	open	dangerous	none	196032	42852
2017-04-28	19	beautiful_day	Great day with fresh offshore winds and small 1 metre south swell pushing through the bay. Small flagged Area in the middle of the beach	one_m_small	open	be_cautious	none	196096	42853
2017-04-29	21	beautiful_day	Sunny day with northwest winds, slight 1-2 foot south swell, high tide10:32am 1.6m & low tide 4:21pm.	point_five_m_slight	open	minimal	none	196146	42854
2017-04-30	21	cloudy	Partly cloudy day light northwest winds, high tide 11:30am 1.5m & low tide 5:14pm 0.5m.	point_five_m_slight	open	minimal	none	196176	42855
2017-05-01	21	beautiful_day	Beautiful morning with no waves to speak of	below_point_five_m_flat	open	minimal	none	196198	42856
2017-05-02	22	beautiful_day	Small swell with light winds today,23 degrees.	below_point_five_m_flat	open	minimal	none	196336	42857
2017-05-03	NaN	NaN	NaN	NaN	NaN	NaN	NaN	NaN	NaN
2017-05-04	NaN	NaN	NaN	NaN	NaN	NaN	NaN	NaN	NaN
2017-05-05	20	beautiful_day	Cloudy morning with sun expected this afternoon	below_point_five_m_flat	open	be_cautious	none	196538	42860
2017-05-06	21	beautiful_day	Sunny 25. Near flat surf conditions today	below_point_five_m_flat	open	minimal	none	196767	42861
2017-05-07	21	beautiful_day	Beautiful morning	below_point_five_m_flat	open	dangerous	likely	196783	42862
2017-05-08	20	beautiful_day	Cold and sunny mourning with temps to reach a high of 17,	point_five_m_slight	open	minimal	none	196813	42863
2017-05-09	21	cold_and_rainy	Early showers clearing, partly cloudy day with fresh northwest winds 3-4 foot south swell, 7:14am 1.5m & 1:15pm 0.5m.	below_point_five_m_flat	open	minimal	none	196855	42864
2017-05-10	21	beautiful_day	Moderate swell with s/w winds	one_point_five_m_moderate	open	minimal	none	196915	42865
2017-05-11	21	beautiful_day	Little bit of a shore dump but apart from that a beautiful morning here at Coogee	below_point_five_m_flat	open	be_cautious	none	196989	42866
2017-05-12	21	beautiful_day	Small surf and smooth conditions within the bay. High tide 9.09am low tide 2.50pm.	point_five_m_slight	open	dangerous	none	197074	42867
2017-05-13	21	beautiful_day	Partly sunny day with light northwest winds, slight 1 foot southeast swell, high tide 9:47am 1.4m & 3:24pm 0.6m	point_five_m_slight	open	minimal	none	197126	42868
2017-05-14	21	cloudy	Cloudy with the chance of rain and a top of 21degrees, winds are currently light offshore. High tide 10.27am low tide 4.00pm	below_point_five_m_flat	open	dangerous	none	197141	42869
2017-05-15	21	cloudy	Cloudy cold and wet here today	below_point_five_m_flat	open	be_cautious	none	197155	42870
2017-05-16	NaN	NaN	NaN	NaN	NaN	NaN	NaN	NaN	NaN
2017-05-17	20	beautiful_day	Sunny day with a top of 22 degrees expected. Light winds through out the day, high tide 12.47pm Low tide 6.15pm	one_m_small	open	minimal	none	197509	42872
2017-05-18	21	cloudy	Partly cloudy day with northwest winds, 2-3 foot south swell, low tide 7:40am 0.6m & high tide 1:45pm 1.3m. If your swimming today at Coogee please enter with caution as their is a dangerous shore break.	point_five_m_slight	open	minimal	none	197561	42873
2017-05-19	19	cold_and_rainy	Rainy morning with N/W winds Low tide 8:36am (0.6) High tide 2:48pm (1.3)	one_m_small	open	be_cautious	none	197582	42874
2017-05-20	19	cold_and_rainy	Overcast morning with rain patches Low tide 9:30am (0.6) High tide 3:48pm (1.4)	one_m_small	open	be_cautious	none	197629	42875
2017-05-21	19	beautiful_day	Beautiful morning with light winds Low tide 10:20am (0.5) High tide 4:42pm (1.5)	one_point_five_m_moderate	open	be_cautious	none	197644	42876
2017-05-22	20	beautiful_day	Large swell creating a dangerous shorebreak at coogee beach this morning. Lifeguards recommended caution to all swimmers today. High tide 5.30pm Low tide 11.08am	two_m_large	open	dangerous	none	197660	42877
2017-05-23	21	dangerous_conditions	Mostly sunny day, 2-4 foot south swell,low tide 11:55am 0.4m & 6:19pm 1.8m, dangerous shorebreak, small flagged area at the north end.	one_point_five_m_moderate	open	minimal	none	197696	42878
2017-05-24	20	beautiful_day	Nice morning with light winds High tide 6:37am (1.7) Low tide 12:42pm (0.3)	below_point_five_m_flat	open	minimal	none	197724	42879
2017-05-25	19	beautiful_day	Nice day with beautiful conditions High tide 7:31am (1.7) Low tide 1:30pm (0.3)	point_five_m_slight	open	be_cautious	none	197812	42880
2017-05-26	19	beautiful_day	Nice sunny day with temps to reach a high of 20,	point_five_m_slight	open	minimal	none	197897	42881
2017-05-27	14	beautiful_day	Mostly sunny day, with light northwest winds, high tide 9:24am 1.6m & low tide 3:10pm 0.4m.	below_point_five_m_flat	open	minimal	none	197924	42882
2017-05-28	20	beautiful_day	Nil surf . Beautiful day NW to Ne winds	below_point_five_m_flat	open	be_cautious	none	197943	42883
2017-05-29	19	beautiful_day	Nice sunny day with south west winds High tide 11:19am (1.5) Low tide 4:58pm (0.6)	below_point_five_m_flat	open	minimal	none	197968	42884
2017-05-30	19	beautiful_day	A cool morning with clear blue skies and flat conditions . Low tide ,6.11am , high tide 12.18 pm	below_point_five_m_flat	open	be_cautious	none	198023	42885
2017-05-31	20	cold_and_rainy	Partly cloudy with fresh to moderate south to south westerly winds. Chance of rain through the day.	below_point_five_m_flat	open	minimal	none	198107	42886
2017-06-01	19	beautiful_day	Chilly day with a top of 18. Still some decent swell with a crisp south west wind predicted all day.	one_point_five_m_moderate	open	minimal	none	198147	42887
2017-06-02	19	rough_conditions	A building south east swell 1.5-2metre is making conditions quiet rough this morning low tide 9.04am ,high tide 3.25pm	one_point_five_m_moderate	open	minimal	none	198198	42888
2017-06-03	19	beautiful_day	an increase in SE swell combined with a dangerous shorebreak and fresh southerly winds are creating rough conditions at Coogee today . Low tide 9.53am , High tide 4.10pm	one_point_five_m_moderate	open	dangerous	none	198258	42889
2017-06-04	19	cloudy	Small waves to 1m this morning ,SW winds low tide 10.40am ,high tide 5.10pm	one_m_small	open	dangerous	none	198283	42890
2017-06-05	19	beautiful_day	Sensational winters morning with light winds_x000D_ A great day to be outside	below_point_five_m_flat	open	minimal	none	198352	42891
2017-06-06	21	beautiful_day	Small SE swell with light offshore winds.	below_point_five_m_flat	open	be_cautious	none	198384	42892
2017-06-07	20	cold_and_rainy	Rising south swell and strong winds are creating rough and unfavourable conditions today High tide 6.45am, low tide 12.36pm	one_point_five_m_moderate	open	dangerous	some	198461	42893
2017-06-08	19	windy_and_choppy	Stormy conditions with onshore winds and a bumpy 1-1.5 metre swell along heavy stormwater pollution are making conditions unsuitable for swimming . High tide 7.30am low tide 1.25pm	one_point_five_m_moderate	open	minimal	some	198507	42894
2017-06-09	20	cloudy	NE swell up to a metre with south winds.	one_m_small	open	dangerous	none	198545	42895
2017-06-10	18	dangerous_conditions	Stormy day with rough surf conditions.	one_point_five_m_moderate	open	be_cautious	some	198566	42896
2017-06-11	19	cold_and_rainy	Partly cloudy with showers & thunderstorms later today, 1-2 foot north east swell, high tide 9:25am 1.4m & low tide 2:58pm 0.6m.	point_five_m_slight	open	minimal	none	198582	42897
2017-06-12	19	windy_and_choppy	Nice morning	below_point_five_m_flat	open	minimal	none	198600	42898
2017-06-13	19	cloudy	Calm conditions with offshore winds and a small east swell high tide 10.45am , low tide 4.15pm	below_point_five_m_flat	open	be_cautious	some	198652	42899
2017-06-14	19	cloudy	Cloudy day with light northwest winds, 1 foot northeast swell, high tide 11:31am 1.3m & low tide 5pm 0.7m.	point_five_m_slight	open	minimal	none	198720	42900
2017-06-15	18	beautiful_day	Crisp sunny conditions. Calm seas. Beautiful winters day.	below_point_five_m_flat	open	minimal	none	198789	42901
2017-06-16	19	windy_and_choppy	Overcast morning	below_point_five_m_flat	open	minimal	none	198830	42902
2017-06-17	19	cloudy	Overcast morning with light winds Low tide 7:53am (0.5) High tide 2:10pm (1.4)	one_point_five_m_moderate	open	be_cautious	none	198913	42903
2017-06-18	19	beautiful_day	Nice conditions Low tide 8:45am (0.5) High tide 3:08pm (1.5)	point_five_m_slight	open	be_cautious	none	198937	42904
2017-06-19	18	cloudy	Cloudy day with a few showers, 1-2 foot east swell, slight south west winds, low tide 9:39am 0.5m & high tide 4:05pm 1.6m.	point_five_m_slight	open	minimal	none	198971	42905
2017-06-20	18	cloudy	Morning showers, partly cloudy day with light northwest winds, 2-3 foot east swell, low tide 10:30am 0.4m & high tide 5:00pm. There is some swell today so make sure you swim between the flags.	one_point_five_m_moderate	open	be_cautious	none	199119	42906
2017-06-21	19	beautiful_day	Nice morning with light winds Low tide 11:22am (0.4) High tide 5:53pm (1.8)	plus_two_m_very_large	open	be_cautious	none	199231	42907
2017-06-22	19	beautiful_day	Nice morning with S/W winds Light rain	two_m_large	open	dangerous	none	199319	42908
2017-06-23	18	cloudy	Cloud clearing, light northwest winds, 2-3 foot east swell, high tide 7:16am 1.5am & low tide 1.06pm 0.4m.	one_point_five_m_moderate	open	be_cautious	none	199363	42909
2017-06-24	19	beautiful_day	Cold and sunny day with temps to reach a high of 16	point_five_m_slight	open	minimal	none	199389	42910
2017-06-25	18	beautiful_day	Sunny day with light northwest winds, 1-2 foot southeast swell, high tide 9:10am 1.5m & low tide 2:52pm 0.4m	point_five_m_slight	open	be_cautious	none	199410	42911
2017-06-26	14	beautiful_day	0	below_point_five_m_flat	open	minimal	none	0	42912
2017-06-27	20	cloudy	Cold morning	below_point_five_m_flat	open	minimal	none	199516	42913
2017-06-28	19	cloudy	Partly cloudy day with light northwest winds, 1-2 foot southeast wind, high tide 11:55am 1.5m & low tide 5:35pm 0.6m	point_five_m_slight	open	minimal	none	199576	42914
2017-06-29	19	cloudy	Overcast morning with light southwest winds.. Rain predicted throughout the day	point_five_m_slight	open	minimal	none	199630	42915
2017-06-30	19	beautiful_day	Nice day with SW winds Low tide 7:29am (0.5) High tide 1:45pm (1.4)	one_m_small	open	dangerous	none	199705	42916
2017-07-01	18	cloudy	Large swell with rough conditions Low tide 8:17am (0.5) High tide 2:42pm (1.4)	two_m_large	open	dangerous	none	199817	42917
2017-07-02	19	beautiful_day	1m surf at Coogee beach Beware of shorebreak	one_m_small	open	minimal	none	199839	42918
2017-07-03	19	cloudy	Overcast with cold conditions. Swell is medium to large. A few strong rips.	one_point_five_m_moderate	open	be_cautious	none	199860	42919
2017-07-04	19	beautiful_day	Nice sunny winter morning. Light north west winds through the day. Top of 20 degrees expected.	one_m_small	open	be_cautious	none	199951	42920
2017-07-05	19	beautiful_day	Nice winters morning with light winds Low tide 11:21am (0.6) High tide 6:00pm (1.6)	one_m_small	open	minimal	none	200054	42921
2017-07-06	NaN	NaN	NaN	NaN	NaN	NaN	NaN	NaN	NaN
2017-07-07	19	beautiful_day	Nice sunny day with temperatures to reach a high of 20Â° there is a light south West wind and surf conditions are very small	below_point_five_m_flat	open	minimal	none	200197	42923
2017-07-08	14	beautiful_day	0	below_point_five_m_flat	open	minimal	none	0	42924
2017-07-09	18	beautiful_day	Sunny day with northwest winds,slight 1/2 foot southeast swell, high tide 8:23am 1.4m & low tide 1:58pm 0.6m.	below_point_five_m_flat	open	minimal	none	200364	42925
2017-07-10	18	beautiful_day	Calm conditions with light sw winds High tide 9.00am , low tide , 2.36pm	below_point_five_m_flat	open	minimal	none	200389	42926
2017-07-11	18	beautiful_day	Nice morning with light winds High tide 9:41am (1.4) Low tide 3:15pm (0.6)	below_point_five_m_flat	open	be_cautious	none	200472	42927
2017-07-12	18	cold_and_rainy	Overcast with showers, light southwest winds, 1-3 foot south swell, high tide 10:22am 1.4m & low tide 3:47pm 0.6m.	point_five_m_slight	open	minimal	none	200565	42928
2017-07-13	18	cloudy	Small swell. Cloudy morning. Clear skies predicted for most of the day. 11.04 am high tide. 4.41 pm low tide.	below_point_five_m_flat	open	be_cautious	none	200648	42929
2017-07-14	18	beautiful_day	Nice winters morning with spring like conditions expected High tide 11:51am (1.4) Low tide 5:30pm (0.6)	one_m_small	open	be_cautious	none	200734	42930
2017-07-15	18	beautiful_day	Nice morning with cloud patches High tide 12:41pm (1.4) Low tide 6:26pm (0.6)	below_point_five_m_flat	open	be_cautious	none	200795	42931
2017-07-16	18	beautiful_day	Nice winter day with light winds Low tide 7:14am (0.4) High tide 1:35pm (1.5)	below_point_five_m_flat	open	be_cautious	none	200819	42932
2017-07-17	18	beautiful_day	Sunny winters day with a top of 20 degrees. Winds moderate to light north west. 8.05am low tide. 2.32pm high tide.	below_point_five_m_flat	open	minimal	none	200856	42933
2017-07-18	18	beautiful_day	Sunny day with light northwest winds, slight 1/2 foot swell, low ride 9:01am 0.5m & high tide 3:34pm 1.6m.	below_point_five_m_flat	open	minimal	none	200915	42934
2017-07-19	17	beautiful_day	Cool calm conditions , low tide 9.59am 0.4m High tide 4.34pm 1.4m	below_point_five_m_flat	open	minimal	none	200981	42935
2017-07-20	17	beautiful_day	Cool conditions with a small Small south swell to 1m , low tide 10.58 am 0.4m , High tide 5.32 pm 1.8m	below_point_five_m_flat	open	minimal	none	201045	42936
2017-07-21	14	rough_conditions	Mostly sunny day with light southwest winds, 2-4 foot south swell, high tide was 6:08am 1.4m & low tide is 11:56am 0.4m.	one_point_five_m_moderate	open	minimal	none	201114	42937
2017-07-22	14	beautiful_day	0	below_point_five_m_flat	open	minimal	none	0	42938
2017-07-23	17	rough_conditions	Beach closed due to dangerous conditions High tide 8.00am , low tide 1.44pm	two_m_large	closed	dangerous	none	201176	42939
2017-07-24	14	beautiful_day	0	below_point_five_m_flat	open	minimal	none	0	42940
2017-07-25	18	beautiful_day	Nice day expected High tide 9:45am (1.5) Low tide 3:29pm (0.4)	one_m_small	open	be_cautious	none	201280	42941
2017-07-26	17	windy_and_choppy	Clear blue skies with small Sth swell to 1m and strong sw winds forecast later in the morning .High tide 10.33 am , low tide 4.19 pm	one_m_small	open	dangerous	some	201369	42942
2017-07-27	17	rough_conditions	A fresh south east swell to 2metres combined with southerly winds arei creating rough conditions today , High tide 11.20 am, Low tide 5.10pm	two_m_large	open	dangerous	none	201506	42943
2017-07-28	17	cloudy	Overcast morning with light offshore winds and small 0.5m south swell. High tide - 12:11pm (1.5m) & low tide - 6:02pm (0.6m)	point_five_m_slight	open	minimal	none	201567	42944
2017-07-29	14	beautiful_day	0	below_point_five_m_flat	open	minimal	none	0	42945
2017-07-30	14	beautiful_day	0	below_point_five_m_flat	open	minimal	none	0	42946
2017-07-31	14	beautiful_day	0	below_point_five_m_flat	open	minimal	none	0	42947
2017-08-01	16	beautiful_day	South swell with moderate winds	one_point_five_m_moderate	open	dangerous	none	201770	42948
2017-08-02	18	cold_and_rainy	Rough surf conditions today with good size south swell.	one_point_five_m_moderate	open	dangerous	none	201880	42949
2017-08-03	19	cold_and_rainy	Cold with patchy showers	one_m_small	open	minimal	none	201951	42950
2017-08-04	14	beautiful_day	0	below_point_five_m_flat	open	minimal	none	0	42951
2017-08-05	14	beautiful_day	0	below_point_five_m_flat	open	minimal	none	0	42952
2017-08-06	18	beautiful_day	Nice winters morning with small surf conditions	below_point_five_m_flat	open	dangerous	none	202075	42953
2017-08-07	18	beautiful_day	Small swell today.Cloudy 18 degrees	below_point_five_m_flat	open	minimal	none	202108	42954
2017-08-08	14	beautiful_day	0	below_point_five_m_flat	open	minimal	none	0	42955
2017-08-09	17	beautiful_day	Small surf conditions with light winds.	below_point_five_m_flat	open	dangerous	none	202300	42956
2017-08-10	16	beautiful_day	Small swell conditions with light winds	below_point_five_m_flat	open	dangerous	none	202400	42957
2017-08-11	18	beautiful_day	Spring has sprung early today	below_point_five_m_flat	open	minimal	none	202448	42958
2017-08-12	19	beautiful_day	Beautiful morning with a chilly sea breeze	below_point_five_m_flat	open	minimal	none	202503	42959
2017-08-13	19	beautiful_day	Beautiful morning	below_point_five_m_flat	open	minimal	none	202525	42960
2017-08-14	14	beautiful_day	0	below_point_five_m_flat	open	minimal	none	0	42961
2017-08-15	17	beautiful_day	Great morning with light offshore winds and small 0.5m swell pushing through the bay. High tide - 2:04pm (1.6m) & low tide - 732am (0.5m)	point_five_m_slight	open	minimal	none	202665	42962
2017-08-16	18	beautiful_day	Rather warm morning for this time of year.. Very small small to speak of...	below_point_five_m_flat	open	minimal	none	202714	42963
2017-08-17	18	beautiful_day	no swell today	below_point_five_m_flat	open	minimal	none	202790	42964
2017-08-18	16	beautiful_day	Small conditions with strong winds	below_point_five_m_flat	open	dangerous	none	202862	42965
2017-08-19	14	beautiful_day	0	below_point_five_m_flat	open	minimal	none	0	42966
2017-08-20	17	rough_conditions	BEACH CLOSED Due To DANGEROUS CONDITIONS	two_m_large	closed	dangerous	none	202980	42967
2017-08-21	17	rough_conditions	Still a solid 4-5ft swell pushing in from the south, A small area open in front of the Lifeguard office for experienced swimmers only. Be cautious, conditions are quite rough across the coast this morning.	two_m_large	open	dangerous	none	203006	42968
2017-08-22	19	beautiful_day	Small light swell today....	one_m_small	open	minimal	none	203074	42969
2017-08-23	18	beautiful_day	The swell has ease back still in the 2-3ft range. Light offshore winds. Winds forecast to get up to 20knts. 9:20am high tide 3:10pm low tide.	one_point_five_m_moderate	open	dangerous	none	203130	42970
2017-08-24	14	beautiful_day	0	below_point_five_m_flat	open	minimal	none	0	42971
2017-08-25	14	beautiful_day	0	below_point_five_m_flat	open	minimal	none	0	42972
2017-08-26	14	beautiful_day	0	below_point_five_m_flat	open	minimal	none	0	42973
2017-08-27	17	beautiful_day	Southerly winds expected this afternoon	below_point_five_m_flat	open	be_cautious	none	203333	42974
2017-08-28	14	beautiful_day	0	below_point_five_m_flat	open	minimal	none	0	42975
2017-08-29	16	beautiful_day	Beach is open. Be cautious when swimming, still moderate swell pushing through making for small rips along beach. Flags located in front of Lifeguard tower.	one_m_small	open	be_cautious	none	203437	42976
2017-08-30	14	beautiful_day	0	below_point_five_m_flat	open	minimal	none	0	42977
2017-08-31	17	rough_conditions	Large surf today.Rough at times.swim between the flags and close to shore	two_m_large	open	dangerous	none	203692	42978
2017-09-01	16	rough_conditions	Large surf with a strong shore break, swim with caution.	two_m_large	open	be_cautious	none	203801	42979
2017-09-02	18	beautiful_day	Nice morning with light winds	one_point_five_m_moderate	open	be_cautious	none	203918	42980
2017-09-03	18	beautiful_day	Nice morning with light winds	one_m_small	open	dangerous	none	203965	42981
2017-09-04	17	beautiful_day	Sunny 22.small swell	below_point_five_m_flat	open	be_cautious	none	204005	42982
2017-09-05	17	beautiful_day	Sunny 18 becoming windy	below_point_five_m_flat	open	minimal	none	204147	42983
2017-09-06	16	beautiful_day	Small swell with light winds	below_point_five_m_flat	open	dangerous	none	204276	42984
2017-09-07	18	beautiful_day	Nice day with light winds Swell increased from the south	one_point_five_m_moderate	open	be_cautious	none	204353	42985
2017-09-08	18	beautiful_day	Beautiful morning. Strong shore break	one_point_five_m_moderate	open	dangerous	none	204404	42986
2017-09-09	17	beautiful_day	Plenty of swell today be careful in the water	below_point_five_m_flat	open	dangerous	none	204441	42987
2017-09-10	18	beach_closed	Beach closed	two_m_large	closed	dangerous	none	204462	42988
2017-09-11	17	beautiful_day	Sunny 24 degrees. Still a strong s/e swell 3/4ft today	one_point_five_m_moderate	open	be_cautious	none	204495	42989
2017-09-12	17	beautiful_day	Sunny 27 degrees.small swell	below_point_five_m_flat	open	be_cautious	none	204561	42990
2017-09-13	17	beautiful_day	Sunny 31 degrees.Small swell	below_point_five_m_flat	open	be_cautious	none	204638	42991
2017-09-14	19	beautiful_day	Fresh this morning	below_point_five_m_flat	open	minimal	none	204717	42992
2017-09-15	17	beautiful_day	Small south swell with moderate south west winds	below_point_five_m_flat	open	minimal	none	204817	42993
2017-09-16	17	beautiful_day	Small South swell with light winds	point_five_m_slight	open	dangerous	none	204871	42994
2017-09-17	17	beautiful_day	South swell with light winds	one_m_small	open	dangerous	none	204891	42995
2017-09-18	17	beautiful_day	Fine an sunny with a small south swell to 1m high tide 6.55m , low tide 12 .45pm	one_m_small	open	minimal	none	204928	42996
2017-09-19	17	beautiful_day	Beautiful morning	below_point_five_m_flat	open	be_cautious	none	204981	42997
2017-09-20	17	cloudy	South swell with light winds	one_point_five_m_moderate	open	dangerous	none	205031	42998
2017-09-21	16	beautiful_day	Clear and sunny day	below_point_five_m_flat	open	minimal	none	205116	42999
2017-09-22	18	beautiful_day	There's up to 3ft of swell hanging around, light NW early forecast to tend NE east later. 9:30am High tide, Low tide 3:30pm	one_m_small	open	be_cautious	none	205169	43000
2017-09-23	16	beautiful_day	Very very hot day, stay out of the sun at its hottest times and always swim between the flags	below_point_five_m_flat	open	minimal	none	205233	43001
2017-09-24	16	beautiful_day	Warm and sunny conditions with a light westerly breeze, Temperatures today are expected to reach a high of 30Â°	one_m_small	open	be_cautious	none	205258	43002
2017-09-25	16	beautiful_day	Sunny day with a top temperature of 27 degrees. high tide 11.34am low tide 5.59pm. Swim between the flags.	one_m_small	open	dangerous	none	205300	43003
2017-09-26	18	beautiful_day	Sunny day with a top of 22 degrees expected. Winds sw swinging se through the day. Swim between th red and yellow flags.	one_m_small	open	dangerous	none	205402	43004
2017-09-27	17	cloudy	Cloudy morning with a chopped up shore break	below_point_five_m_flat	open	be_cautious	none	205478	43005
2017-09-28	17	beautiful_day	Overcast morning with a 3-4 ft north east swell creating dangerous and powerful dumping waves . Be carful Low tide 7.24am 0.64m , High tide 2.05pm 1.32m	one_point_five_m_moderate	open	dangerous	some	205570	43006
2017-09-29	16	beautiful_day	Sunny day with a top of 26 degrees expected. Low tide 8.28am High tide 3.07pm	point_five_m_slight	open	dangerous	none	205671	43007
2017-09-30	16	cloudy	Overcast conditions	below_point_five_m_flat	open	minimal	none	205851	43008
2017-10-01	16	beautiful_day	Expecting a sunny day with a top of 23 degrees for your Sunday long weekend. The swell has increased overnight, with a dangerous shorebreak appearing, lifeguards advise beach users to use caution when entering and exiting.	one_m_small	open	dangerous	none	205872	43009
2017-10-02	17	beautiful_day	Mostly sunny with northwest winds, slight 1-2 foot South swell, high tide was 6:45am 1.3m & low tide is 12:30pm 0.6m	point_five_m_slight	open	minimal	none	205890	43010
2017-10-03	16	cloudy	Overcast morning with light south west winds, Very small north swell Weather today is to reach a high of 21	point_five_m_slight	open	minimal	none	205919	43011
2017-10-04	17	beautiful_day	Partly cloudy day with a top of 23 degrees expected. Conditions currently smooth in the bay due to the incoming high tide. High tide 8.02am low tide 1.57pm	one_m_small	open	dangerous	none	205999	43012
2017-10-05	16	beautiful_day	Sunny with scattered clouds	below_point_five_m_flat	open	minimal	none	206060	43013
2017-10-06	17	cloudy	Cloudy morning with light onshore breezes and small 0.5m south swell. High tide - 9:19am (1.7m) & low tide - 3:25pm (0.3m)	point_five_m_slight	open	minimal	none	206115	43014
2017-10-07	17	cloudy	Overcast and cool conditions this morning with cool onshore southerly winds. Small south swell pushing through the bay may increase throughout the day. High tide - 10:01am (1.7m) & low tide - 4:13pm (0.2m)	point_five_m_slight	open	minimal	none	206141	43015
2017-10-08	17	rough_conditions	Overcast conditions with a moderate south east swell , High tide 10.38am, Low tide 4.58pm	one_point_five_m_moderate	open	minimal	likely	206166	43016
2017-10-09	18	beautiful_day	Surf has picked up Lifeguards have made small area	one_point_five_m_moderate	open	be_cautious	none	206201	43017
2017-10-10	17	cloudy	Cloudy overcast morning, 4ft of SE groundswell left over from yesterday with moderate winds from the S. 6:00am high tide 12:25pm lowtide	one_m_small	open	be_cautious	none	206257	43018
2017-10-11	17	cold_and_rainy	Overcast and rain this morning with light onshore NE winds and small 0.5m S swell. High tide - 1:20pm (1.7m) & low tide - 6:52am (0.5m)	point_five_m_slight	open	minimal	none	206367	43019
2017-10-12	17	cold_and_rainy	Rainy and chilly becoming hot and sunny. Swell small with low tide at. 7.54am and high tide this afternoon at 2.24pm.	one_m_small	open	minimal	none	206447	43020
2017-10-13	17	beautiful_day	New lumpy 2ft swell from the S, Light offshore winds, 9:00am lowtide and 3:30pm high tide	one_m_small	open	minimal	none	206500	43021
2017-10-14	18	windy_and_choppy	Windy and rainy conditions today Strong winds forecasted for today	one_m_small	open	minimal	none	206577	43022
2017-10-15	17	beautiful_day	Onshore SE winds combined with SE windswell continue the make for lacklustre condition, However the sun is out. Nippers to be held from 9-11am in the northern sector of the beach.	one_m_small	open	be_cautious	none	206605	43023
2017-10-16	17	beautiful_day	Nice sunny morning with temperatures to reach a high of 23Â° There is a light north east wind with a very small shore dump the water temp is around 17Â°	point_five_m_slight	open	be_cautious	none	206638	43024
2017-10-17	18	cloudy	Partly cloudy day with a small east swell. High tide at 7.25 am and low tide at 1.26 pm.	one_m_small	open	minimal	none	206810	43025
2017-10-18	17	beautiful_day	Consistent ENE swell with norâ€™easter winds in the 10-15kn range. 8am high tide 2:15pm lowtide	one_m_small	open	be_cautious	none	206871	43026
2017-10-19	18	beautiful_day	A beautiful morning strong NE winds forecast throughout the day .Lifeguards have move the flags north due to the surf picking up	one_point_five_m_moderate	open	be_cautious	some	206965	43027
2017-10-20	17	cold_and_rainy	Terrible beach conditions with rain predicted to stay through out the day the water is 17Â° and very murky due to the heavy rain	one_m_small	open	be_cautious	none	207057	43028
2017-10-21	17	cloudy	Cold and windy conditions with temperature to reach a high of 19Â° water is still chilly sitting around 17 and Murkie from the heavy rain from the day before	one_m_small	open	be_cautious	none	207126	43029
2017-10-22	17	cloudy	Overcast morning with showers predicted later in the day water is still a bit chilly around 17Â°	point_five_m_slight	open	be_cautious	none	207157	43030
2017-10-23	18	cloudy	Partly cloudy calm day with a small shore break.	point_five_m_slight	open	minimal	none	207209	43031
2017-10-24	18	beautiful_day	Very small swell today bright sunshine almost no breeze early A perfect spring morning	below_point_five_m_flat	open	minimal	none	207290	43032
2017-10-25	NaN	NaN	NaN	NaN	NaN	NaN	NaN	NaN	NaN
2017-10-26	14	beautiful_day	0	below_point_five_m_flat	open	minimal	none	0	43034
2017-10-27	19	beautiful_day	Overcast day with S/E winds	below_point_five_m_flat	open	be_cautious	none	207549	43035
2017-10-28	18	beautiful_day	Sunny and hot, dangerous shore break with swell decreasing throughout the day.	one_m_small	open	minimal	none	207609	43036
2017-10-29	18	beautiful_day	Hot spring day, leftover ENE swell with light NW winds, 9:50am low with 4:15pm high tide	one_m_small	open	be_cautious	some	207640	43037
2017-10-30	18	beautiful_day	Very hot n humid day with top of 35 degrees	below_point_five_m_flat	open	minimal	none	207688	43038
2017-10-31	18	cloudy	Cloudy day with some south swell pushing in. Low tide at 11.56am with this afternoons high tide at 6.08pm.	one_point_five_m_moderate	open	minimal	none	207772	43039
2017-11-01	19	beautiful_day	Large surf with a dangerous shorebreak Swim between the flags for your own safety	plus_two_m_very_large	open	dangerous	none	207873	43040
2017-11-02	19	beautiful_day	Large south swell on the decline and still a little messy. Should clean up through the day. Southerly winds this morning turning easterly this afternoon. High tide 7.28am and low tide 1.35pm.	two_m_large	open	dangerous	none	207921	43041
2017-11-03	19	beautiful_day	Warm day with 29 degrees.Swell is 3ft	one_point_five_m_moderate	open	dangerous	none	207978	43042
2017-11-04	19	windy_and_choppy	Overcast with showers 20 degrees.Small choppy swell	one_m_small	open	be_cautious	none	208043	43043
2017-11-05	19	cold_and_rainy	Rain and messy surf in 2ft range.	one_m_small	open	be_cautious	none	208064	43044
2017-11-06	18	windy_and_choppy	Large NE swell with strong winds from the NE also, 10:30am high and 5pm low	two_m_large	open	dangerous	none	208104	43045
2017-11-07	18	beach_closed	Large and dangerous surf conditions today. Beach is closed for swimming until further notice.	plus_two_m_very_large	closed	dangerous	none	208207	43046
2017-11-08	18	cloudy	Overcast day , chance of showers through out the day. Strong southerly winds creating unpleasant beach conditions. High tide 12.08pm low tide 6.51am	one_point_five_m_moderate	open	dangerous	none	208272	43047
2017-11-09	18	cloudy	Mostly sunny with a top of 23 degrees. Onshore winds predicted for the afternoon. High tide 1.05pm low tide 7.56pm	one_point_five_m_moderate	open	dangerous	none	208385	43048
2017-11-10	18	beautiful_day	Partly cloudy with a small south swell. Low tide 7.42am with an early afternoon high tide at 2.46pm.	one_m_small	open	be_cautious	none	208454	43049
2017-11-11	18	beautiful_day	Sunny morning, with some cloud, a top of 23 degrees expected. East winds 15-20knotts. Caution dangerous shorebreak today	one_m_small	open	dangerous	none	208526	43050
2017-11-12	19	beautiful_day	Nippers on today at beach	below_point_five_m_flat	open	minimal	none	208553	43051
2017-11-13	18	beautiful_day	Partly cloudy morning, light east winds, cloud cleaning to mostly sunny day, 1 foot south swell, low tide 11:18am 0.6m & 5:30pm 1.5m. Some seaweed in the water.	one_m_small	open	minimal	some	208601	43052
2017-11-14	18	cloudy	Partly cloudy day with small swell. 12.20pm high tide and 6.24pm low tide.	below_point_five_m_flat	open	minimal	likely	208713	43053
2017-11-15	18	beautiful_day	Nice day expecting a top of 25 degrees. north east winds expecting through out the day 15-20 knots. High tide 7.02am low tide 1.15pm.	point_five_m_slight	open	dangerous	none	208830	43054
2017-11-16	18	beautiful_day	Sunny morning with moderate north easterly winds, strengthening through the day. Swell easterly around 1m. High tide 7.43am and low tide 2.01pm.	one_m_small	open	be_cautious	likely	208926	43055
2017-11-17	18	windy_and_choppy	Possible thunderstorms through the day. Swell messy around 1.5m. High tide 8.20am with low tide at 2.44pm.	one_point_five_m_moderate	open	be_cautious	likely	208995	43056
2017-11-18	16	cold_and_rainy	Showers with northeast winds, 1-2foot north east swell, high tide 8:57am 1.7m & 3:23pm 0.4m	point_five_m_slight	open	minimal	none	209080	43057
2017-11-19	17	cloudy	Mostly cloudy day expected, light east winds, 1-2 foot northeast swell, high tide 9:30am 1.7m & low tide 4:00pm 0.4m	point_five_m_slight	open	minimal	none	209118	43058
2017-11-20	16	cloudy	Cloudy with rain periods	below_point_five_m_flat	open	minimal	none	209170	43059
2017-11-21	18	cloudy	Partly cloudy with a chance of showers this afternoon. Swell 1 - 1 1/2 metres. High tide 11.14am low tide 5.55pm	one_point_five_m_moderate	open	dangerous	none	209253	43060
2017-11-22	18	cold_and_rainy	Showers clearing, slight 1 foot southswell, high tide 11:15am 1.7m & 5:56pm 0.4m.	point_five_m_slight	open	minimal	none	209377	43061
2017-11-23	17	beautiful_day	Sunny 25 degrees.1to 2ft ese swell	one_m_small	open	be_cautious	none	209504	43062
2017-11-24	17	beautiful_day	Small conditions with light winds	below_point_five_m_flat	open	dangerous	none	209566	43063
2017-11-25	16	beautiful_day	Small conditions with light winds	point_five_m_slight	open	dangerous	none	209621	43064
2017-11-26	17	beautiful_day	Small swell with light winds	point_five_m_slight	open	dangerous	none	209650	43065
2017-11-27	17	cloudy	Cloudy 26 degrees.Swell is 2ft from n/e	one_m_small	open	be_cautious	none	209676	43066
2017-11-28	18	beautiful_day	Sunny day. Winds light southerly. Low tide 10.12am. High tide 4.22am.	one_m_small	open	be_cautious	none	209790	43067
2017-11-29	19	beautiful_day	Sunny with rain periods	below_point_five_m_flat	open	minimal	none	209849	43068
2017-11-30	18	beautiful_day	Small conditions with light winds.	point_five_m_slight	open	dangerous	none	209943	43069
2017-12-01	18	beautiful_day	New NE windswell creating bumpy conditions in the bay with light NNE winds. 7am lowtide 1pm hightide	one_point_five_m_moderate	open	be_cautious	none	210026	43070
2017-12-02	16	rough_conditions	Large 4ft NE wind swell combined with strong onshore NNE winds creating rather tumultuous conditions in the bay today. 7:45am high tide 2pm low tide	two_m_large	open	dangerous	none	210082	43071
2017-12-03	16	dangerous_conditions	4ft of swell from the NE with winds from the NW creating dangerous conditions at Coogee. Winds are set to turn southerly at Lunch time. Morning high tide, swell should ease in the afternoon.	two_m_large	open	dangerous	likely	210119	43072
2017-12-04	15	cloudy	Cool, humid cloudy day with a tricky moderate swell.	one_point_five_m_moderate	open	be_cautious	none	210148	43073
2017-12-05	17	cloudy	Currently cloudy conditions, predictions indicate a top of 23 degrees, with a chance of rain. Moderate surf conditions with Coogee Beach experiencing a dangerous shorebreak. High tide 10.10am low tide 4.47pm	one_point_five_m_moderate	open	dangerous	none	210234	43074
2017-12-06	18	cloudy	Cloudy and stormy conditions. Small area open this morning. Large tides with a 2m high at 11am and a 0.14m low at 5.42 pm this arvo. Weâ€™ll be monitoring conditions throughout the day.	two_m_large	open	dangerous	none	210305	43075
2017-12-07	18	sunny_and_hot	Sunny day with large east swell still coming through. Small area open. Weâ€™ll be monitoring the surf through the day. Large tides. High at 11.53am at 1.95m with low at 6.28pm at 0.2m.	two_m_large	open	dangerous	none	210389	43076
2017-12-08	NaN	NaN	NaN	NaN	NaN	NaN	NaN	NaN	NaN
2017-12-09	17	rough_conditions	Thereâ€™s a mix of S wind swell and with left over E swell, rough messy 2 - 3ft across the bay. Coogee to Bondi swim this morning. Moderate shorebreak.	one_point_five_m_moderate	open	dangerous	likely	210505	43078
2017-12-10	18	beautiful_day	Expecting a sunny day with a top of 26 degrees, light winds increasing towards the afternoon. We remind all beach users to swim between the red and yellow flags, caution, dangerous shore break.	one_m_small	open	dangerous	none	210541	43079
2017-12-11	18	beautiful_day	Nice sunny day with light winds ,temperatures today are to reach a high of 24	point_five_m_slight	open	minimal	none	210568	43080
2017-12-12	18	cloudy	Overcast morning with very small east swell with light north east winds temperature today is to reach a high of 24 and there are some bluebottles along the shoreline and lots of seaweed in the water	point_five_m_slight	open	minimal	some	210707	43081
2017-12-13	18	beautiful_day	Expecting a sunny day with a top temperature of 30degrees. Caution dangerous shorebreak. Low tide 12.06pm high tide 6.00pm	one_m_small	open	dangerous	none	210743	43082
2017-12-14	18	beautiful_day	Hot sunny day with 3-4ft NE swell. Tide dropping with some hazardous rips, be cautious when swimming	one_point_five_m_moderate	open	be_cautious	none	210801	43083
2017-12-15	18	windy_and_choppy	Overcast morning with strong southerly windsAnd very choppy conditions along the beach and showers predicted later in the day	point_five_m_slight	open	minimal	none	210825	43084
2017-12-16	18	sunny_and_hot	Hot and humid day with an east to swell 1 metre and NE winds High tide 7.56am ,1.7m ,Low tide 2.30pm 0.5m	one_m_small	open	dangerous	likely	210869	43085
2017-12-17	18	rough_conditions	Windy and choppy in the bay this morning due to moderate southerly winds. 1 metre south swell pushing through. High tide - 8:31am (1.7m) & low tide - 3:06pm (0.4m)	one_m_small	open	minimal	none	210881	43086
2017-12-18	18	rough_conditions	Small NE windswell very lumpy 2ft, winds forecast to turn NE 25kn in the afternoon. Morning high tide. Hot overcast day expected.	one_m_small	open	be_cautious	likely	210899	43087
2017-12-19	18	cloudy	Mostly sunny with light NE winds in the afternoon	below_point_five_m_flat	open	minimal	none	210942	43088
2017-12-20	18	beautiful_day	Nice sunny morning with temperatures to reach a high of 25 water is still a bit cold 18Â° With a small north east swell storms and rain predicted later on in the day	one_m_small	open	minimal	none	210984	43089
2017-12-21	18	cloudy	Overcast with no rain expected	below_point_five_m_flat	open	minimal	none	211032	43090
2017-12-22	18	cloudy	Cloudy morning clear throughout the day Nil surf	below_point_five_m_flat	open	minimal	likely	211108	43091
2017-12-23	18	beautiful_day	Beautiful day forecast for today With afternoon NE winds Sea lice has been present the last few days	below_point_five_m_flat	open	minimal	some	211176	43092
2017-12-24	19	sunny_and_hot	Beautiful Sunny Christmas Eve, afternoon showers expected. Tops of 34 light winds from the NW. 2ft south swell morning low midday high.	one_m_small	open	be_cautious	some	211194	43093
2017-12-25	19	windy_and_choppy	Choppy conditions in the bay due to strong southerly winds, and small 1 metre south swell. High tides - 1:37pm (1.5m) & low tide - 7:21am (0.7m)	one_m_small	open	minimal	none	211204	43094
2017-12-26	18	windy_and_choppy	Overcast conditions with nil surf	below_point_five_m_flat	open	minimal	none	211214	43095
2017-12-27	19	beautiful_day	Expecting a partly cloudy day with a top of 27 degrees. Strong ne winds. High tide 3.38pm low tide 9.37am	one_m_small	open	minimal	none	211236	43096
2017-12-28	19	beautiful_day	Expecting a warm day with a top of 29 degrees, small surf conditions . Caution dangerous shore break, Lifeguard advise all swimmers swim within the red and yellow flags	one_m_small	open	minimal	none	211306	43097
2017-12-29	19	beautiful_day	Nice sunny day with temperatures to reach a high of 29Â° surf conditions are a little rough with a 1 to 2 foot sure dump	one_m_small	open	be_cautious	none	211391	43098
2017-12-30	19	cold_and_rainy	1m NE swell causing dangerous shore break , low tide 12.56pm High tide, 6.52pm	one_m_small	open	be_cautious	some	211433	43099
2017-12-31	20	windy_and_choppy	Choppy conditions in the bay this morning due to onshore winds. Small 1 metre NE swell. High tide - 7:18am ((1.8m) & low tide - 1:55pm (0.3m)	one_m_small	open	minimal	none	211453	43100
2018-01-01	19	beautiful_day	Nice sunny morning with light winds, small shorebreak. Weather today is to reach a high of 28	point_five_m_slight	open	minimal	none	211488	43101
2018-01-02	19	beautiful_day	Expecting a warm day with partly cloudy conditions and a top of 27 degrees. Remember to swim between the red and yellow flags. Caution dangerous shorebreak	one_m_small	open	dangerous	none	211505	43102
2018-01-03	19	cloudy	Small 0.5m NE swell with light NE winds. Thunderstorm expected later	point_five_m_slight	open	minimal	likely	211566	43103
2018-01-04	19	cloudy	Overcast weather clearing up in the afternoon	below_point_five_m_flat	open	minimal	none	211608	43104
2018-01-05	19	beautiful_day	Sunny day expected with small swell and relatively smooth conditions within the bay. High tide 11.40am Low tide 6.23pm	one_m_small	open	dangerous	none	211697	43105
2018-01-06	19	beautiful_day	Beautiful day with N/E winds	one_point_five_m_moderate	open	be_cautious	none	211749	43106
2018-01-07	20	beautiful_day	3ft NE windswell winds are light out of the NNW 7am lowtide and 1:20 high. Hot day tops of 36 degrees Large crowds expected.	one_point_five_m_moderate	open	be_cautious	likely	211763	43107
2018-01-08	20	cloudy	Cloudy morning expected to be sunny later. Great conditions for swimming due to 0.5m S swell and light offshore winds	below_point_five_m_flat	open	minimal	none	211792	43108
2018-01-09	20	windy_and_choppy	Very ordinary morning today Overnight rain has caused heavy stormwater runoff leaving water looking very dark and uninviting More showers predicted for rest of the day	below_point_five_m_flat	open	minimal	none	211859	43109
2018-01-10	20	cloudy	Cloudy day with a top of 25 degrees expected, currently Small waves and strong south east wind. High tide 4.18pm low tide 10.27am	one_m_small	open	dangerous	none	211943	43110
2018-01-11	NaN	NaN	NaN	NaN	NaN	NaN	NaN	NaN	NaN
2018-01-12	20	cloudy	Overcast morning with good swimming conditions in the bay due to no swell and light winds. Low tide - 6:14pm (0.6m) and high tide - 12:50pm (1.1m)	below_point_five_m_flat	open	minimal	none	212112	43112
2018-01-13	NaN	NaN	NaN	NaN	NaN	NaN	NaN	NaN	NaN
2018-01-14	19	windy_and_choppy	Choppy conditions due to strong southerly winds, dangerous shorebreak!	one_m_small	open	be_cautious	likely	212245	43114
2018-01-15	19	rough_conditions	Lifeguards have made a small swimming area due to rough surf conditions Number of rips long the beach Swim between the flags	two_m_large	open	dangerous	none	212269	43115
2018-01-16	19	beach_closed	Beach closed dangerous conditions...	plus_two_m_very_large	closed	dangerous	none	212388	43116
2018-01-17	20	beach_closed	Beach closed. No swimming, due to Large swell, hazardous rips and dangerous conditions.	two_m_large	closed	dangerous	none	212512	43117
[truncated: 895 more rows]

## Sheet: Lifeguard Clovelly
Date	Water_temp	Summary	Description	Wave_height	Beach status	Rips	Bluebottles	Photo	Last updated
[truncated: 1,643 more rows]

[truncated: 1 more sheets: Sting Reports]
